# Supplementary material for: Heterogeneity of the Epstein-Barr Virus (EBV) Major Internal Repeat Reveals Evolutionary Mechanisms of EBV and a Functional Defect in the Prototype EBV Strain B95-8
Source: J Virol. 2017 Nov 14;91(23):e00920-17. doi: 10.1128/JVI.00920-17 (PMC5686732; doi:10.1128/JVI.00920-17)
Supplement: Supplemental material [file JVI.00920-17_zjv999183094s1.xlsx]

## Sheet: Table ST1
Supporting Table ST1. EBNA-LP and BWRF1 subtypes of diverse viruses.
No.*	Sample name	Sample type	Geographic origin	EBNA2 type	Reference†	Accession number	Subtypes of each EBNA-LP exon				EBNA-LP subtype	BWRF1 subtype	Estimated #IR1 ‡
							W1	W2	Y1	Y2
1	B95.8	Infectious mononucleosis	USA	Type 1	Baer et al 1983	V01555.2	1.1	1	1.1	B	1B	2A	13.9159
	B95.8 (+Raji)				de Jesus et al. 2003	NC007605
2	AG876	Burkitt’s lymphoma	Ghana	Type 2	Dolan et al. 2006	NC009334	2	1	2.1	Z	2Z	2B
3	GD1	NPC-saliva	China	Type 1	Zeng et al. 2005	AY961628	2	1	1.2	A	2A	1A
4	GD2	NPC-tumour	China	Type 1	Liu et al. 2011	HQ020558	1.1	1	1.1	B-M	1BM	2A
5	HKNPC1	NPC-tumour	Hong Kong	Type 1	Kwok et al. 2012	JQ009376	2	1	ND	ND	N/A	2G
7	Mutu	Burkitt’s lymphoma	Kenya	Type 1	Lin et al. 2013	KC207814	2	1	1.1	C	2C	1A
9	K4123-Mi	sLCL	USA	Type 1	Lei et al. 2013	KC440851	1.1	1	1.1	B	1B	1B
10	K4413-Mi	sLCL	USA	Type 1	Lei et al. 2013	KC440852	2	1	1.1	C	2C	1A
11	M81	NPC	Hong Kong	Type 1	Tsai et al, 2013	KF373730	2	1	1.1	B-M	2BM	2A
12	Raji	Burkitt’s lymphoma	Nigeria	Type 1	Unpublished		1.1	1	1.1a	B	1B	2X
13	Saliva1	Healthy saliva (wild type)	UK	Type 1		ERS074900	2	1	1.2	A	2A	1A	9.25353
14	HL01	Hodgkin's lymphoma	UK	Type 1		ERS549508	1.1	1	1.1	B	1B	2F	10.418
15	HL02	Hodgkin's lymphoma	UK	Type 1		ERS549509	2	1	1.1	C	2C	1A	9.97451
16	HL04	Hodgkin's lymphoma	UK	Type 1		ERS549511	1.1	1	1.1	B	1B	2X (17% 1X)	6.66162
17	HL05	Hodgkin's lymphoma	UK	Type 1		ERS549512	1.2	1	1.1	B-P	1BP	2X (27% 1X)	5.68497
18	HL08	Hodgkin's lymphoma	UK	Type 1		ERS549513	2	1	1.1	C	2C	1A	10.261
19	HL09	Hodgkin's lymphoma	UK	Type 1		ERS549514	1.2	1	1.1	B	1B	2X	8.86923
20	HL11	Hodgkin's lymphoma	UK	Type 1		ERS549515	2	1	1.1	C	2C	1A	10.9086
21	L591	Hodgkin's lymphoma cell line	Germany	Type 1		ERS549506	2	1	1.1	C	2C	2A	3.20502
22	YCCEL1	Gastric carcinoma cell line	Korea	Type 1		ERS549504	2	1	1.2	A	2A	1A	6.40916
23	Wewak1	Burkitt's lymphoma	PNG	Type 2		ERS074939	2	1	2.2	Z	2Z	2D	3.73049
25	HKN14	sLCL	Hong Kong	Type 1		ERS549501	2	1	1.2	A	2A	1A	6.96933
26	HKN15	sLCL	Hong Kong	Type 1		ERS549502	2	1	1.2	A	2A	1A	6.9071
27	HKN19	sLCL	Hong Kong	Type 1		ERS549503	2	1	1.2	A	2A	1A	7.15773
28	D3201.2	NPC biopsy	China	Type 1		ERS549507	2	1	1.2	A	2A	1A	5.55434
29	C666.1	NPC cell line	China	Type 1		ERS549471	2	1	1.1	B-M	2BM	1A (15% 2A)	4.04567
30	M-ABA	LCL from NPC virus	North Africa	Type 1		ERS074943	2	1	1.2	A	2A	2A	4.41008
31	Akata 2000	Burkitt's lymphoma	Japan	Type 1		ERS074927	2	1	1.2	A	2A	1A	3.6
32	Jijoye	Burkitt's lymphoma	Nigeria	Type 2		ERS074941	2	1	1.1	B	2B	1B	3.58509
34	Cheptages	Burkitt's lymphoma	Kenya	Type 2		ERS074945	1	1	del	del	N/A	2X	10.4493
35	Daudi	Burkitt's lymphoma	Kenya	Type 1		ERS074946	2	1	del	del	N/A	1A	8.41087
37	BL37	Burkitt's lymphoma	Africa	Type 1		ERS549473	2	1	1.2	A	2A	2A	8.28326
38	Makau	Burkitt's lymphoma	Kenya	Type 1		ERS549472	2	1	1.1	C	2C	3A	5.06911
40	sLCL-IM1.02	sLCL. IM.	Australia	Type 1		ERS074911	1.2	1	1.1	B	1B	2X	3.46638
41	sLCL-IM1.05	sLCL. IM.	Australia	Type 1		ERS074912	1.2	1	1.1	B	1B	1D	3.3905
42	sLCL-IM1.09	sLCL. IM.	Australia	Type 1		ERS074929	2	1	1.1	C	2C	1A	3.91539
43	sLCL-IM1.16	sLCL. IM.	Australia	Type 1		ERS074925	2	1	1.2	A	2A	1A	3.61813
44	sLCL-IM1.17	sLCL. IM	Australia	Type 1		ERS074932	2	1	1.1	C-H	2CH	1A	3.76933
45	sLCL-IS1.01	sLCL. PTLD	Australia	Type 1		ERS074914	2	1	1.1	C	2C	1A	4.01722
46	sLCL-IS1.03	sLCL. PTLD	Australia	Type 1		ERS074915	2	1	1.1	C	2C	1A	4.80024
47	sLCL-IS1.04	sLCL. PTLD	Australia	Type 1		ERS074923	1.1	1	1.1	B	1B	2A	3.6963
48	sLCL-IS1.06	sLCL. PTLD	Australia	Type 1		ERS074916	2	1	1.1	C	2C	1A	4.82437
49	sLCL-IS1.07	sLCL. PTLD	Australia	Type 1		ERS074926	1.1	1	1.1	B	1B	1A	3.23619
50	sLCL-IS1.08	sLCL. PTLD	Australia	Type 1		ERS074917	2	1	1.1	C-I	2CI	1A	3.82238
51	sLCL-IS1.10	sLCL. PTLD	Australia	Type 1		ERS074918	2	1	1.1	C	2C	1A	4.49939
52	sLCL-IS1.11	sLCL. PTLD	Australia	Type 1		ERS074919	2	1	1.1	C	2C	1A	5.16177
53	sLCL-IS1.12	sLCL. PTLD	Australia	Type 1		ERS074930	2	1	1.1	C	2C	1A	4.48387
54	sLCL-IS1.13	sLCL. PTLD	Australia	Type 1		ERS074913	1.1	1	1.1	B	1B	2X	3.80783
55	sLCL-IS1.14	sLCL. PTLD	Australia	Type 1		ERS074931	2	1	1.1	C	2C	1A	4.98869
56	sLCL-IS1.15	sLCL. PTLD	Australia	Type 1		ERS074927	2	1	1.2	A	2A	1X	4.06674
57	sLCL-IS1.18	sLCL. PTLD	Australia	Type 1		ERS074920	2	1	1.1	C-I	2CI	2A	4.74865
58	sLCL-IS1.19	sLCL. PTLD	Australia	Type 1		ERS074925	2	1	1.1	C	2C	1A	4.91213
59	sLCL-IS1.20	sLCL. PTLD	Australia	Type 1		ERS074926	2	1	1.1	C	2C	1A	5.16457
60	sLCL-IS2.01	sLCL. PTLD	Australia	Type 2		ERS074928	2	1	2.2	Z	2Z	1A	4.05267
61	sLCL-1.02	sLCL	Kenya	Type 1		ERS549478	2	1	1.1	C	2C	1A	7.27932
62	sLCL-BL1.03	sLCL	Kenya	Type 1		ERS549479	2	1	1.1	C	2C	1A	3.12021
63	sLCL-1.04	sLCL	Kenya	Type 1		ERS549480	2	1	1.1	C	2C	1A	6.09866
64	sLCL-1.05	sLCL	Kenya	Type 1		ERS549481	1.1	1	1.1	B	1B	1A	8.62987
65	sLCL-1.06	sLCL	Kenya	Type 1		ERS549482	2	1	1.1	C	2C	1A	8.65206
66	sLCL-1.07	sLCL	Kenya	Type 1		ERS549483	2	1	1.1	C	2C	1A	7.25776
67	sLCL-1.08	sLCL	Kenya	Type 1		ERS549484	2	1	1.1	C	2C	1A	7.40259
68	sLCL-1.09	sLCL	Kenya	Type 1		ERS549485	1.1	1	1.1	B	1B	1A	5.99208
69	sLCL-1.10	sLCL	Kenya	Type 1		ERS549486	2	1	1.1	C	2C	1C	6.02201
70	sLCL-1.11	sLCL	Kenya	Type 1		ERS549487	2	1	1.1	C	2C	1A	7.00777
71	sLCL-1.12	sLCL	Kenya	Type 1		ERS549488	2	1	1.1	C	2C	1A	9.83132
72	sLCL-1.13	sLCL	Kenya	Type 1		ERS549489	1.1	1	1.1	B	1B	1A	7.09747
73	sLCL-2.14	sLCL	Kenya	Type 2		ERS549490	2	1	2.1	Z	2Z	2B	6.208
74	sLCL-2.15	sLCL	Kenya	Type 2		ERS549491	2	1	2.2	Z	2Z	2B	7.09972
75	sLCL-2.16	sLCL	Kenya	Type 2		ERS549492	2	1R	2.2	Z	2ZR	2B	5.78641
76	sLCL-1.17	sLCL	Kenya	Type 1		ERS549493	2	1	1.1	C	2C	1A	6.58316
77	sLCL-1.18	sLCL	Kenya	Type 1		ERS549494	1.1	1	1.1	B	1B	1A	6.76613
78	sLCL-1.19	sLCL	Kenya	Type 1		ERS549495	2	1	1.2	A	2A	2E	6.36103
79	sLCL-BL1.20	sLCL	Kenya	Type 1		ERS549496	2	1	1.1	C	2C	1A	6.33411
80	sLCL-2.21	sLCL	Kenya	Type 2		ERS549497	2	1	2.1	Z	2Z	2B	5.60573
81	sLCL-2.22	sLCL	Kenya	Type 2		ERS549498	2	1	2.1	Z	2Z	2B	6.55081
82	sLCL-1.24	sLCL	Kenya	Type 1		ERS549499	1.1	1	1.1	B	1B	1A	7.22879
84	pLCL-TRL1-post	sLCL. PTLD fatal	USA	Type 1		ERS074922	2	1	1.1	B	2B	2B (15% 1A)	3.51132
85	pLCL-TRL595	sLCL. PTLD	USA	Type 1		ERS074924	2	1	1.1	C	2C	1A	5.00717
Strains excluded from quantitative analyses #
6	Akata	Burkitt’s lymphoma	Japan	Type 1	Lin et al. 2013	KC207813	see Akata 2000 (31)
8	C666.1	NPC	China	Type 1	Tso et al. 2013	KC617875	See C666.1_imp (29)
24	AFB1	LCL		Type 2		ERS549470	IR1 failed to assemble
33	P3HR1 c16	Burkitt's lymphoma	Nigeria	Type 2		ERS074940	As Jijoye (32) but with deleted Y exons						5.1748
36	BL36	Burkitt's lymphoma	North Africa	Type 1		ERS549475	As B95-8 (1)						4.59199
39	Mak1 duplicate	Burkitt's lymphoma	Kenya	Type 1		ERS074936	as Makau (38)						3.26578
83	pLCL-TRL1-pre	sLCL. PTLD early	USA	Type 1		ERS074921	as pLCL-TRL1-post						3.70761
86	X50-7	LCL	USA	Type 1		ERS074942	As B95-8 (1)						3.44936
87	LCL B95-8 del EBER2	LCL (from B95-8, deleted in EBER2)	USA	Type 1		ERS549474	As B95-8 (1)						3.95612
* Sample numbers are the same as those generated in Palser et al (2015). † Sequences first described in Palser et al (2015) unless otherwise stated. # Sequences that were excluded from quantitative analyses (mainly because they shared a common origin with other strains) are shown along with the strain that represents them. ‡ IR1 repeat number is the estimated number of complete repeat units, base…
References
Baer R, Bankier AT, Biggin MD, Deininger PL, Farrell PJ, Gibson TJ, Hatfull G, Hudson GS, Satchwell SC, Séguin C, Tuffnell PS, Barrell BG. 1984. DNA sequence and expression of the B95-8 Epstein-Barr virus genome. Nature 310:207–211.
de Jesus O, de Jesus O, Smith PR, Spender LC, Elgueta Karstegl C, Niller HH, Huang D, Farrell PJ. 2003. Updated Epstein-Barr virus (EBV) DNA sequence and analysis of a promoter for the BART (CST, BARF0) RNAs of EBV. J Gen Virol 84:1443–1450.
Dolan A, Addison C, Gatherer D, Davison AJ, McGeoch DJ. 2006. The genome of Epstein-Barr virus type 2 strain AG876. Virology 350:164–170.
Kwok H, Tong AHY, Lin CH, Lok S, Farrell PJ, Kwong DLW, Chiang AKS. 2012. Genomic sequencing and comparative analysis of Epstein-Barr virus genome isolated from primary nasopharyngeal carcinoma biopsy. PLoS ONE 7:e36939.
Lei H, Li T, Hung G-C, Li B, Tsai S, Lo S-C. 2013. Identification and characterization of EBV genomes in spontaneously immortalized human peripheral blood B lymphocytes by NGS technology. BMC Genomics 14:804.
Lin Z, Wang X, Strong MJ, Concha M, Baddoo M, Xu G, Baribault C, Fewell C, Hulme W, Hedges D, Taylor CM, Flemington EK. 2013. Whole-genome sequencing of the Akata and Mutu Epstein-Barr virus strains. J Virol 87:1172–1182.
Liu P, Fang X, Feng Z, Guo Y-M, Peng R-J, Liu T, Huang Z, Feng Y, Sun X, Xiong Z, Guo X, Pang S-S, Wang B, Lv X, Feng F-T, Li D-J, Chen L-Z, Feng Q-S, Huang W-L, Zeng M-S, Bei J-X, Zhang Y, Zeng Y-X. 2011. Direct sequencing and characterization of a clinical isolate of Epstein-Barr virus from nasopharyngeal carcinoma tissue by using next-generation sequencing technology. J Virol 85:11291–11299.
Palser AL, Grayson NE, White RE, Corton C, Correia S, Ba abdullah MM, Watson SJ, Cotten M, Arrand JR, Murray PG, Allday MJ, Rickinson AB, Young LS, Farrell PJ, Kellam P. 2015. Genome diversity of Epstein-Barr virus from multiple tumor types and normal infection. J Virol 89:5222–5237.
Tsai M-H, Raykova A, Klinke O, Bernhardt K, Gärtner K, Leung CS, Geletneky K, Sertel S, Münz C, Feederle R, Delecluse H-J. 2013. Spontaneous Lytic Replication and Epitheliotropism Define an Epstein-Barr Virus Strain Found in Carcinomas. Cell Rep.
Tso KK-Y, Yip KY-L, Mak CK-Y, Chung GT-Y, Lee S-D, Cheung S-T, To KF, Lo KW. 2013. Complete genomic sequence of Epstein-Barr virus in nasopharyngeal carcinoma cell line C666-1. Infect Agents Cancer 8:29.
Zeng M-S, Li D-J, Liu Q-L, Song L-B, Li M-Z, Zhang R-H, Yu X-J, Wang H-M, Ernberg I, Zeng Y-X. 2005. Genomic sequence analysis of Epstein-Barr virus strain GD1 from a nasopharyngeal carcinoma patient. J Virol 79:15323–15330.

## Sheet: Table ST2
Supplementary table ST2: Different models of BWRF1.†
Strain	Model	No of Strains	length (bp)	in IR1#		Defining polymorphism/mutation
				start position	end position
EBV_Saliva	model 1A	45	1542	151	1692	Default sequence
HKN14
HL02
sLCL-IS1.06
sLCL-IS1.03
sLCL-IS1.11
sLCL-IS1.10
sLCL-IS1.08
sLCL-IS1.01
HL08
pLCL-TRL595
sLCL-1.13
sLCL-1.24
sLCL-1.05
sLCL-1.09
sLCL-1.17
sLCL-IS1.19
sLCL-IS1.12
sLCL-IS1.07
sLCL-IS1.14
sLCL-IM1.17
sLCL-IS1.20
sLCL-1.12
sLCL-1.04
sLCL-1.06
sLCL-BL1.03
sLCL-IM1.09
sLCL-1.07
sLCL-1.11
sLCL-1.02
sLCL-BL1.20
sLCL-1.08
YCCEL1
Akata 2000
sLCL-IM1.16
C666.1
HKN19
sLCL-1.18
D3201.2
HKN15
HL11
Daudi
K4413-Mi
GD1
Mutu
Jijoye	model 1B	2	1407	287	1693	Insertion at 400 (GAGACAGGCAGGGGCCCCCCGG).
P3HR1
K4123-Mi				288	1694
sLCL-1.10	model 1C	1	1566	151	1716	Insertion at 1647 (CCATCCCCGCCCCCCC)
sLCL-IM1.05	model 1D	1	636 , 711 and 600	287, 567 and 923	922, 1277 and 1522	Insertion at 1219 (GATCCCCCCCACC) – same as 1X – and deletion at 587 (GAGGGG-ATCGCCC)
sLCL-IS1.15	model 1X	1	1128 and 600	151 and 924	1278 and 1523	Insertion at 1219 (GATCCCCCCCACC) - same as 2X
LCL B95-8 delEber2	model 2A	9	1152	541	1692	All model 2 strains differ from model 1 strains due to G->A SNP at 540 that creates a STOP codon (GTGGCCCTGGGGTAAGTCTGGGAGGCAGAG.
sLCL-IS1.04
sLCL-IS1.18
M-ABA
BL37
sLCL-IS2.01
L591
BL36
B95-8
X50-7
Sitoko
M81
GD2
pLCL-TRL1-post	model 2B	7	1149	541	1689	Sequence for type 2 viruses: Three single nucleotide deletions relative to 2A shorten the ORF but do not create STOP codon.
pLCL-TRL1-pre
sLCL-2.14
sLCL-2.21
sLCL-2.22
sLCL-2.15
sLCL-2.16
AG876
HL09	model 2X	7	738 and 600	541 and 924	1278 and 1523	Insertion at 1219 (GATCCCCCCCACC) - same as 1X
HL05
sLCL-IS1.13
sLCL-IM1.02
HL04
Cheptages
Raji
Wewak1	model 2C	1	1122	566	1687	deletion at 663 (GGCCCCC-AGACA) - otherwise like model 2B
sLCL-1.19	model 2D	1	1008	667	1674	SNP at 664 -> stop codon (CAGCCCCCTAGAC) and 18 nt replaced with A at 1211-1229 (no frameshift) (TGA------------------CC).
HL01	model 2E	1	1296	541	1836	Deletion at 1601 (CCACCC-TCCCC).
HKNPC1	model 2F	1	1140	541	1680	Deletion of 12 nt at position 1255-1266 (CCTGCTCCT------------CTCCACCCT)
Mak1 duplicate	model 3A	1	1359	151	1509	An indel replacing 13nt at 1216-30 with A (GTGACCCGA-------------CCCTTCTCT) causing a frameshift
Makau
† Shaded cells are those that do not have an intact BWRF ORF.
# positions are within each strain's IR1 repeat unit.

## Sheet: Table ST3
Supplementary table ST3: SNPs in the flanks of IR1.
No in group *	Flank SNP group #	strain	Position of Flank SNP in IR1-lastIR1 MSA (Data SD1)	Distance from IR1 start †	Distance from End of IR1 †	Flank Nucleotide (start of IR1) †	Internal Nucleotide
9(8)	a	pLCL-TRL1-post	4	4	1851	G	T
		pLCL-TRL1-pre
		sLCL-2.14
		sLCL-2.21
		sLCL-2.22
		sLCL-2.15
		sLCL-2.16
		sLCL-IS2.01
		Wewak1
4 (1)	b	B95-8	24	24	1831	G	T
		Sitoko
		LCL B95-8 delEber2
		BL36
1		sLCL-IM1.09	38	38	1817	C	T
5	c	HL09	68	68	1787	C	A
		HL04
		sLCL-IM1.02
		sLCL-IM1.05
		HL05
2	d	sLCL-IM1.16	74	74	1781	T	C
		Wewak1
1		Jijoye	82	82	1773	C	A
		P3HR1**
		sLCL-IS1.06	112	112	1743	A	G
8	e	HL02	122	122	1733	G	A
		sLCL-IS1.18
		sLCL-IS1.03
		sLCL-IS1.11
		sLCL-IS1.10
		sLCL-IS1.08
		sLCL-IS1.01
		HL08
1		sLCL-1.07	127	127	1728	T	C
1		sLCL-IS2.01	128	128	1727	G	T
4(1)	f	B95-8	129	129	1726	T	A
		Sitoko
		LCL B95-8 delEber2
		BL36
		HKN14	150	150	1705	A	G
		C666.1	150	150	1705	G	A
7(6)	g	HL09	160	160	1695	T	C
		HL04
		sLCL-IM1.02
		sLCL-IM1.05
		HKN14
		Jijoye
		P3HR1**
		C666.1	160	160	1695	C	T
2(1)		Jijoye	198	198	1657	T	C
		P3HR1**
		strain		Distance from IR1 start	Distance from End of IR1	Flank Nucleotide (end of IR1) †	Internal Nucleotide
1		C666.1	1615	1615	240	T	G
2(1)		Mak_1	1725	1725	130	T	C
		Makau
1		sLCL-1.08	1769	1769	86	T	C
2(1)		pLCL-TRL1-post	1790	1790	65	C	A
		pLCL-TRL1-pre
1		sLCL-IM1.02	1795	1795	60	G	T
1		sLCL-1.17	1806	1806	49	A	C
1		C666.1	1809	1809	46	G	T
2(1)		pLCL-TRL1-post	1839	1839	16	T	C
		pLCL-TRL1-pre
8	z	sLCL-1.04	1840	1840	15	A	G
		sLCL-1.06
		sLCL-1.11
		sLCL-1.07
		sLCL-BL1.20
		sLCL-1.08
		sLCL-1.02
		sLCL-1.10
All positions are drawn from multiple sequence alignment SD1. * Number of independent strains with this flank SNP, with parentheses around number of total samples sequenced showing the SNP. # Letter assigned where multiple strains share the same flank SNP. These identifiers are used in Figure 3. † Distance from the edge of IR1 is shown according to whether the SNP is in the flank at the end of IR…

## Sheet: Table ST4 
Supplementary table ST4: Location and frequency of all minor variants in a single IR1 repeat unit (BamW fragment).
Position a			# Strains with MVs	Base calls b	MV type c	Base calls and minor variants at all positions where a MV was identfied from a single BamW region. †
NC_007605	in MSA (SD1)	IR1 unit				Daudi#	Cheptages*#	L591	P3HR1 c16#	X50-7*	B95-8	B95-8 (Sitoko) d	LCL B95-8 delEBER2	BL36	Saliva1	HL02	HL09	sLCL-IS1.04	sLCL-IS1.18	sLCL-IS1.06	sLCL-IS1.03	sLCL-IS1.11	HL11	sLCL-IS1.10	sLCL-IS1.08	sLCL-IS1.01	pLCL-TRL1-post	pLCL-TRL1-pre	HL08	pLCL-TRL595	sLCL-1.13	sLCL-1.24	HL01	sLCL-1.05	sLCL-1.09	sLCL-1.17	sLCL-IS1.12	sLCL-IS1.19	sLCL-IS1.14	sLCL-IS1.07	sLCL-IM1.17	sLCL-1.12	sLCL-IS1.20	sLCL-1.04	M-ABA	sLCL-BL1.03	sLCL-1.06	sLCL-IM1.09	HL04
13225	1228	1225	1	A G -	S	A	A	A	A	A	A	A	A	A	A	A	G	A	A	A	A	A	A	A	A	A	A	A	A	A	A	A	A	A	A	A	A	A	A	A	A	A	A	A	A	A	A	A	G(A,16.16%,0.88)
13226	1229	1226	1	C G -	S	G	C	G	C	C	C	C	C	C	C	G	C	C	G	G	G	G	G	G	G	G	C	C	G	G	C	C	C	C	C	G	G	G	G	C	G	G	G	G	C	G	G	G	C
13241	1244	1241	3	G - T	S	G	G	G	G	G	G	G	G	G	G	G	G	G	G	G	G	G	G	G	G	G	T(G,17.03%,0.84)	T(G,16.95%,0.79)	G	G	G	G	G	G	G	G	G	G	G	G	G	G	G	G	G	G	G	G	G
13249	1252	1249	3	G A	S	G	G	G	G	G	G	G	G	G	G	G	G	G	G	G	G	G	G	G	G	G	A(G,20.21%,0.75)	A(G,20.62%,0.74)	G	G	G	G	G	G	G	G	G	G	G	G	G	G	G	G	G	G	G	G	G
13266	1269	1266	1	G A	S	G	G	G	G	G	G	G	G	G	G	G	A	G	G	G	G	G	G	G	G	G	G	G	G	G	G	G	G	G	G	G	G	G	G	G	G	G	G	G	G	G	G	G	A(G,18.54%,0.93)
13046	1343	1046	1	G	M	G	G	G	G	G	G	G	G	G	G	G	G	G	G	G	G	G	G	G	G	G	G	G	G	G	G	G	G	G	G	G	G	G	G	G	G	G	G	G	G	G	G	G	G
13359	1362	1359	1	C	M	C	C	C	C	C	C	C	C	C	C	C	C	C	C	C	C	C	C	C	C	C	C	C	C	C	C	C	C	C	C	C	C	C	C	C	C	C(A,13.08%,0.9)	C	C	C	C	C	C	C
13395	1398	1395	1	C	M	C	C	C	C	C	C	C	C	C	C	C	C	C	C	C	C	C	C	C	C	C	C	C	C	C	C	C	C	C	C	C	C	C	C	C	C	C	C	C	C	C	C	C	C
13454	1457	1454	1	C	M	C	C	C	C	C	C	C	C	C	C	C	C	C	C	C	C	C	C	C	C	C	C	C	C	C	C	C	C	C	C	C	C	C	C	C	C	C	C	C	C	C	C	C	G(C,18.11%,0.96)
13458	1461	1458	3	C T	S	C	C	C	C	C	C	C	C	C	C	C	C	C	C	C	C	C	C	C	C	C	T(C,20.46%,0.97)	T(C,20.74%,0.91)	C	C	C	C	C	C	C	C	C	C	C	C	C	C	C	C	T	C	C	C	C
13465	1468	1465	1	G	M	G	G	G	G	G	G	G	G	G	G	G	G	G	G	G	G	G	G	G	G	G	G	G	G	G	G	G	G	G	G	G	G	G	G	G	G	G	G	G	G	G	G	G	G
13471	1474	1471	2	G	M	G	G	G	G	G	G	G	G	G	G	G	G	G	G	G	G	G	G	G	G	G	G	G	G	G	G	G	G	G	G	G	G	G	G	G	G	G	G	G	G	G	G	G	G
13498	1501	1498	2	G	M	G	G	G	G	G	G	G	G	G	G	G	G	G	G	G	G	G	G	G	G	G	G	G	G	G	G	G	G	G	G	G	G	G	G	G	G	G	G	G	G	G	G	G	G
13507	1510	1507	2	T	M	T	T	T	T	T	T	T	T	T	T	T	T	T	T	T	T	T	T	T	T	T	T	T	T	T	T	T	T	T	T	T	T	T	T	T	T	T	T	T	T	T	T	T	T
13530	1533	1530	4	G T	S	G	G	G	G	T	T(G,8.18%,0.96)	T(G,18.31%,0.94)	T(G,21.81%,0.96)	T(G,19.66%,0.96)	G	G	G	T	G	G	G	G	G	G	G	G	G	G	G	G	G	G	G	G	G	G	G	G	G	G	G	G	G	G	G	G	G	G	G
13545	1548	1545	1	C	M	C	C	C	C(T,22.97%,0.88)	C	C	C	C	C	C	C	C	C	C	C	C	C	C	C	C	C	C	C	C	C	C	C	C	C	C	C	C	C	C	C	C	C	C	C	C	C	C	C	C
13570	1573	1570	1	G	M	G	G	G	G	G	G	G	G	G	G	G	G	G	G	G	G	G	G	G	G	G(A,21.18%,0.94)	G	G	G	G	G	G	G	G	G	G	G	G	G	G	G	G	G	G	G	G	G	G	G
13583	1586	1583	2	G A	S	G	G	G	G	G	G	G	G	G	G	G	G	G	G	G	G	G	G	G	G	G	A(G,19.5%,0.82)	A(G,19.1%,0.74)	G	G	G	G	G	G	G	G	G	G	G	G	G	G	G	G	G	G	G	G	G
13593	1596	1593	1	C T	S	C	C	C	C	T	T	T	T	T	C	C	C	C(T,32.92%,0.98)	C	C	C	C	C	C	C	C	C	C	C	C	C	C	C	C	C	C	C	C	C	C	C	C	C	C	C	C	C	C	C
13596	1599	1596	1	T	M	T	T	C(T,21.41%,0.7)	T	T	T	T	T	T	T	T	T	T	T	T	T	T	T	T	T	T	T	T	T	T	T	T	T	T	T	T	T	T	T	T	T	T	T	T	T	T	T	T	T
13611	1614	1611	1	G	M	G	G(A,7.99%,0.99)	G	G	G	G	G	G	G	G	G	G	G	G	G	G	G	G	G	G	G	G	G	G	G	G	G	G	G	G	G	G	G	G	G	G	G	G	G	G	G	G	G	G
13612	1615	1612	5	T G	S	T	T	T	G	G	G(T,8.76%,0.96)	G(T,16.01%,0.99)	G(T,19.7%,0.95)	G(T,17.25%,1.0)	G	T	T	G(T,32.39%,0.95)	T	T	T	T	T	T	T	T	T	T	T	T	T	T	T	T	T	T	T	T	T	T	T	T	T	T	T	T	T	T	T
13614	1617	1614	1	G	M	G	G	G	G	G	G	G	G	G	G	G	G	G	G	G	G	G	G	G	G	G	G	G	G	A(G,38.83%,0.92)	G	G	G	G	G	G	G	G	G	G	G	G	G	G	G	G	G	G	G
13621	1624	1621	1	C	M	C	C	C	C	C	C	C	C	C	C	C	C	C	C	C	C	C	C	C	C	C	C	C	C	C	C	C	C	C	C	C	C	C	C	C	C	C	C	C	C	C	C	C	C
13637	1640	1637	2	G C	S	C	G	C	G	G	G	G	G	G	G	C	G	G	C	C	C	C	C	C	C	C	G(C,15.44%,0.53)	G(C,14.92%,0.48)	C	C	G	G	G	G	G	C	C	C	C	G	C	C	C	C	G	C	C	C	G
13653	1657	1653	1	T	M	T	T	T	T	T	T	T	T	T	C(T,35.26%,0.76)	T	T	T	T	T	T	T	T	T	T	T	T	T	T	T	T	T	T	T	T	T	T	T	T	T	T	T	T	T	T	T	T	T	T
13655	1659	1655	4	T	M	T	T	T	T	T	T(C,9.2%,0.95)	T(C,17.92%,0.84)	T(C,21.39%,0.89)	T(C,19.43%,0.83)	T	T	T	T	T	T	T	T	T	T	T	T	T	T	T	T	T	T	T	T	T	T	T	T	T	T	T	T	T	T	T	T	T	T	T
13742	1746	1742	1	G	M	G	G	G	G	G	G	G	G	G	G	G	G	G	G	G	G	G	G	G	G	G	G	G	G	G	G	G	G	G	G	G	G	G	G	G	G	G	G	G	G	G	G	G	G
13765	1769	1765	1	C	M	C	C	C	C	C	C	C	C	C	C	C	C	C	C	C	C	C	C	C	C	C	C	C	C	C	C	C	C	C	C	C	C	C	C	C	C	C	C	C	C	C	C	C	C
13786	1790	1786	1	C A	S	C	C	C	C	C	C	C	C	C	C	C	C	C(A,15.74%,0.84)	C	C	C	C	C	C	C	C	A	A	C	C	C	C	C	C	C	C	C	C	C	C	C	C	C	C	C	C	C	C	C
13836	1840	1836	1	G A	R	G	G	G	G	G	G	G	G	G	G	G	G	G	G	G	G	G	G	G	G	G	G	G	G	G	G	G	G	G	G	G	G	G	G	G	G	G	G	G	G	A	G	G	G
14016	2020	2016	1	G A	R	G	G	G	G	G	G	G	G	G	G	G	G	G	G	G	G	G	G	G	G	G	G	G	G	G	G	G	G	G	G	G	G	G	G	G	G	G	G	G	G	G	G	G	G
14034	2038	2034	1	G	M	G	G	G	G	G	G	G	G	G	G	G	G	G	G	G	G	G	G	G	G	G	G	G	G	G	G	G	G	G	G	G	G	G	G	G	G	G	G	G	G	G	G	G	G
14035	2039	2035	1	C	M	C(T,12.05%,0.85)	C	C	C	C	C	C	C	C	C	C	C	C	C	C	C	C	C	C	C	C	C	C	C	C	C	C	C	C	C	C	C	C	C	C	C	C	C	C	C	C	C	C	C
14103	2107	2103	1	C	M	C	C	C	C	C	C	C	C	C	C	C	C	C	C	C	C	C	C	C	C	C	C	C	C	C	C	C	C	C	C	C	C	C	C	C	C	C	C	C	C(T,28.89%,0.97)	C	C	C	C
14106	2110	2106	1	G	M	G	G	G	G	G	G	G	G	G	G	G	G	G	G	G	G	G	G	G	G	G	G	G	G	G	G	G	G	G	G	G	G	G	G	G	G	G	G	G	G	G	G	G	G
14132	2136	2132	1	C	M	C	C	C	C	C	C	C	C	C	C	C	C	C	C	C	C	C	C	C	C	C	C	C	C	C	C	C	C	C	C	C	C	C	C	C	C	A(C,33.07%,0.92)	C	C	C	C	C	C	C
14183	2187	2183	1	G	M	G	G	G	G	G	G	G	G	G	G	G	G	G	G	T(G,34.28%,0.9)	G	G	G	G	G	G	G	G	G	G	G	G	G	G	G	G	G	G	G	G	G	G	G	G	G	G	G	G	G
14191	2195	2191	1	G	M	G	G	G	G	G	G	G	G	G	G	G	G	G	G	G	G	G	G	G	G	G	G	G	G	G	G	G	G	G	G	G	G	G	G	G	G	G	G	G	G	G	G	G	G
14259	2263	2259	1	C	M	C	C	C	C	C	C	C	C	C	C	C	C	C	C	C	C	C	C	C	C	C	C	C	C	C	C	C	C	C	C(T,22.99%,1.0)	C	C	C	C	C	C	C	C	C	C	C	C	C	C
14273	2277	2273	1	A	M	A	A	A	A	A	A	A	A	A	A	A	A	A	A	A	A	A	A	A	A	A	A	A	A	A	A	A	A	A	A	A	A	A	A	A	A	A	A	A	A	A	A	A	A
14323	2327	2323	1	G	M	G	G	G	G	G	G	G	G	G(T,24.6%,0.99)	G	G	G	G	G	G	G	G	G	G	G	G	G	G	G	G	G	G	G	G	G	G	G	G	G	G	G	G	G	G	G	G	G	G	G
14392	2396	2392	1	G	M	G	G	G	G	G	G	G	G	G	G	G	G	G	G	G	G	G	G	G	G	G	G	G	G	G	G	G	G	G	G	G	G	G	G	G	G	G	G	G	G	G	G	G(A,36.85%,0.89)	G
14397	2401	2397	1	G	M	G	G(A,8.3%,0.91)	G	G	G	G	G	G	G	G	G	G	G	G	G	G	G	G	G	G	G	G	G	G	G	G	G	G	G	G	G	G	G	G	G	G	G	G	G	G	G	G	G	G
14513	2518	2513	3	C	M	C	C	C	C	C	C	C	C	C	C	C	C	C	C	C	C	C	C	C	C	C	C	C	C	C	C	C	C	C	C	C	C	C	C	C	C	C	C	C	C	C	C	C	C
14525	2530	2525	1	C	M	C	C	C	C	C	C	C	C	C	C	C	C	C	C	C	C	C	C	C	C	C	C	C	C	C	C	C	C	C	C	C	C	C	C	C	C	C	C	C	C	C	C	C	C
14534	2539	2534	1	C	M	C	C	C	C	C(T,14.94%,0.26)	C	C	C	C	C	C	C	C	C	C	C	C	C	C	C	C	C	C	C	C	C	C	C	C	C	C	C	C	C	C	C	C	C	C	C	C	C	C	C
14617	2622	2617	6	G	M	G	G	G	G	G(T,18.68%,0.84)	G(T,9.39%,0.93)	G(T,19.21%,0.83)	G(T,23.17%,0.86)	G(T,20.61%,0.84)	G	G	G	G	G	G	G	G	G	G	G	G	G	G	G	G	G	G	G	G	G	G	G	G	G	G	G	G	G	G	G	G	G	G	G
14634	2639	2634	1	A T	R	A	A	A	A	A	A	A	A	A	A	A	A	A	A	A	A	A	A	A	A	A	A	A	A	A	A	A	A	A	A	A	A	A	A	A	A	A	A	A(T,21.49%,0.96)	A	A	A	A	A
14667	2672	2667	1	C	M	C	C	C	C	C	C	C	C	C	C	C	C	C	C	C	C	C	C	C	C	C	C	C	C	C	C	C	C(T,25.66%,0.91)	C	C	C	C	C	C	C	C	C	C	C	C	C	C	C	C
14709	2714	2709	1	C	M	C	C	C	C	C(T,23.51%,0.84)	C	C	C	C	C	C	C	C	C	C	C	C	C	C	C	C	C	C	C	C	C	C	C	C	C	C	C	C	C	C	C	C	C	C	C	C	C	C	C
14776	2781	2776	1	C	M	C	C	C	C	C	C	C	C	C	C	C	C	C	C	C	C	C	C	C	C	C	C	C	C	C	C	C	C	C	C	C	C	C	C	C	C	C(T,12.56%,1.0)	C	C	C	C	C	C	C
14837	2842	2837	1	G	M	G	G	G	G	G	G	G	G	G	G	G	G	G	G	G	G	G	G	G	G	G	G	G	G(A,15.56%,1.0)	G	G	G	G	G	G	G	G	G	G	G	G	G	G	G	G	G	G	G	G
14927	2932	2927	1	G	M	G	G	G	G	G	G	G	G	G	G	G	G	G	G	G	G	G(A,21.22%,0.95)	G	G	G	G	G	G	G	G	G	G	G	G	G	G	G	G	G	G	G	G	G	G	G	G	G	G	G
14946	2951	2946	1	G	M	G	G	G	G	G	G	G	G	G	G	G	G	G	G	G	G	G	G	G	G	G	G	G	G	G	G	G	G	G	G	G	G	G	G	G	G	G	G	G	G	G	G	G	G
15013	3018	3013	1	G	M	G	G	G	G	G	G	G	G	G	G	G	G	G	G	G	G	G	G	G	G	G	G	G	G	G	G	G	G	G	G	G	G	G	G	G	G	G	G	G	G	G	G	G	G
15044	3049	3044	1	C	M	C	C	C	C	C	C	C	C	C	C	C	C	C	C	C	C	C	C	C	C	C	C	C	C	C	C	C	C	C	C	C	C	C	C	C	C	C	C	C	C	C	C	C	C
12021	3098	21	1	C	M	C	C(T,7.51%,0.94)	C	C	C	C	C	C	C	C	C	C	C	C	C	C	C	C	C	C	C	C	C	C	C	C	C	C	C	C	C	C	C	C	C	C	C	C	C	C	C	C	C	C
12090	3167	90	2	A	M	A	A	A	A	A	A	A	A	A	A	A	A	A	A(C,8.41%,0.82)	A	A	A	A	A	A	A	A	A	A	A(C,8.25%,0.76)	A	A	A	A	A	A	A	A	A	A	A	A	A	A	A	A	A	A	A
12102	3179	102	1	C	M	C	C(A,30.22%,0.44)	C	C	C	C	C	C	C	C	C	C	C	C	C	C	C	C	C	C	C	C	C	C	C	C	C	C	C	C	C	C	C	C	C	C	C	C	C	C	C	C	C	C
12106	3183	106	1	C	M	C	C	C	C	C	C	C	C	C	C	C	C	C	C	C	C	C	C	C	C	C	C	C	C	C	C	C	C	C	C	C	C	C	C	C	C	C	C	C	C	C	C	C	C
12227	3304	227	1	A	M	A	A	A	A	A	A	A	A	A	A	A	A	A	A	A	A	A	A(G,12.7%,0.98)	A	A	A	A	A	A	A	A	A	A	A	A	A	A	A	A	A	A	A	A	A	A	A	A	A	A
12265	3342	265	1	G	M	G	G(A,8.37%,0.97)	G	G	G	G	G	G	G	G	G	G	G	G	G	G	G	G	G	G	G	G	G	G	G	G	G	G	G	G	G	G	G	G	G	G	G	G	G	G	G	G	G	G
12311	3388	311	1	T	M	T	T	T	T	T	T	T	T	T	T	T	T	T	T	T	T	T	T	T	T	T	T	T	T	T	T	T	T	T	T	T	T	T	T	T	T	T	T	T	T	T	T	T	T(A,11.88%,0.45)
12326	3403	326	2	A	M	A	A	A	A	A	A	A	A	A	A	A	A	A	A	A	A	A	A	A	A	A	A(G,21.18%,0.67)	A(G,22.14%,0.66)	A	A	A	A	A	A	A	A	A	A	A	A	A	A	A	A	A	A	A	A	A
12346	3423	346	1	A	M	A	A	A	A	A	A	A	A	A	A	A	A	A	A	A	A	A	A	A	A	A	A	A	A	A	A	A	A	A	A	A	A	A	A	A	A	A	A	A	A	A	A	A	A
12360	3437	360	1	G	M	G	G	G	G	G	G	G	G	G	G	G	G	G	G	G	G	G	G	G	G	G	G	G	G	G	G	G	G	G	G	G(A,31.64%,0.81)	G	G	G	G	G	G	G	G	G	G	G	G	G
12380	3457	380	3	C T	S	T	C	T	C	C	C	C	C	C	C	T(C,26.28%,0.98)	C	C	T	T	T	T	T	T	T	T	C(T,18.86%,0.7)	C(T,19.82%,0.64)	C	T	T	T	C	T	T	T	T	T	T	T	T	T	T	T	C	T	T	T	C
12382	3459	382	1	G	M	G	G	G	G	G(T,17.82%,0.65)	G	G	G	G	G	G	G	G	G	G	G	G	G	G	G	G	G	G	G	G	G	G	G	G	G	G	G	G	G	G	G	G	G	G	G	G	G	G	G
12383	3460	383	2	T G	S	T	G	T	G	G	G	G	G	G	G	T	G	G	T	T	T	T	T	T	T	T	G(T,18.59%,0.69)	G(T,19.54%,0.6)	T	T	T	T	G	T	T	T	T	T	T	T	T	T	T	T	G	T	T	T	G
12388	3466	388	1	A	M	A	A	A	A	A	A	A	A	A	A	A	A	A	A	A	A	A	A	A	A	A	A	A	A	A	A	A	A	A	A	A	A	A	A	A	A	A	A	A(C,17.46%,0.88)	A	A	A	A	A
12409	3488	409	1	G T	R	G	G	G	G	G	G	G	G	G	G	G	G	G	G	G	G	G	G	G	G	G	G	G	G	G	G	G	G	G	G	G	G	G	G	G	G	G	G	G	G	G	G	G	G
12417	3496	417	1	C	M	C	C	C	C	C	C	C	C	C	C	C	C	C	C	C	C	C	C	C	C	C	C	C	C	C	C	C	C	C	C	C	C	C	C	C	C	C	C	C(A,30.16%,0.87)	C	C	C	C	C
12439	3518	439	1	G	M	G	G	G	G	G	G	G	G	G	G	G	G	G	G	G	G	G	G	G	G	G	G	G	G	G	G	G	G	G	G	G	G	G	G	G	G	G	G	G	G	G	G	G(T,29.13%,0.92)	G
12448	3527	448	1	G	M	G	G	G	G	G	G	G	G	G	G	G	A(G,33.05%,0.76)	G	G	G	G	G	G	G	G	G	G	G	G	G	G	G	G	G	G	G	G	G	G	G	G	G	G	G	G	G	G	G	G
12466	3545	466	1	C	M	C	C	C	C	C	C	C	C	C	C	C	C	C	C	C	C	C	C	C	C	C	C	C	C	C	C	C	C	C	C	C	C	C	C	C	C	C	C	C	C	C	C	C	C
12473	3552	473	1	G	M	G	G	G	G	G	G	G	G	G	G	G	G	G	G	G	G	G	G	G	G	G	G	G	G	G	G	G	G	G	G	G	G	G	G	G	G	G	G	G	G	G	G	G	G
12488	3567	488	1	G	M	G	G	G	G	G	G	G	G	G	G	G	G	G	G	G	G	G	G	G	G	G(A,14.9%,0.93)	G	G	G	G	G	G	G	G	G	G	G	G	G	G	G	G	G	G	G	G	G	G	G
12501	3580	501	1	C	M	C	C	C	C	C	C	C	C	C	C	C	C	C	C	C	C	C	C	C	C	C	C	C	C	C	C	C	C	C	C	C	C	C	C	C	C	C	C	C	C	C	C	C	C(T,14.29%,0.69)
12540	3619	540	5	C A	S	C	A	A	C	A	A	A	A	A	C	C	A	A	A	C	C	C	C	C	C	C	A(C,14.87%,0.86)	A(C,15.73%,0.93)	C	C	C	C	A	C	C	C	C	C	C	C	C	C	C	C	A	C	C	C	A(C,13.67%,0.9)
12558	3637	558	2	T A	S	T	T	A	T	T	T	T	T	T	T	T	T	T	A	T	T	T	T	T	T	T	A(T,13.39%,0.75)	A(T,15.16%,0.85)	T	T	T	T	T	T	T	T	T	T	T	T	T	T	T	T	T	T	T	T	T
12627	3706	627	1	G	M	G	G	G	G	G	G	G	G	G	G	G	G	G	G	G	G	G	G	G	G	G	G	G	G	G	G	G	G	G	G	G	G	G	G	G	G(A,15.46%,0.95)	G	G	G	G	G	G	G	G
12643	3722	643	1	G	M	G	G	G	G	G	G	G	G	G	G	G	G	G	G	G	G	G	G	G	G	G	G	G	G	G	G	G	G	G	G	G	G	G	G	G	G	G	G	G	G	G	G	G	G
12647	3726	647	5	G	M	G	G	G	G	T(G,48.12%,0.95)	T(G,57.38%,0.93)	G(T,33.77%,0.97)	T(G,30.95%,0.91)	G(T,37.53%,0.99)	G	G	G	G	G	G	G	G	G	G	G	G	G	G	G	G	G	G	G	G	G	G	G	G	G	G	G	G	G	G	G	G	G	G	G
12649	3728	649	4	C T	S	C	T	C	C	T	T	T	T	T	C	C	T	T	C	C	C	C	C	C	C	C	C(T,38.29%,0.9)	C(T,38.85%,0.95)	C	C	T	T	T	T	T	C	C	C	C	T	C	C	C	C	C	C	C	C	T(C,15.09%,0.45)
12651	3730	651	2	G T	S	T	G	G	G	G	G	G	G	G	G	T	G	G	G	T	T	T	T	G	T	T	G	G	T	T	G	G	G	G	G	T	T	T	T	G	T	T	T	T	G	T	T	T	G(T,14.56%,0.44)
12657	3736	657	2	A G	S	A	A	G	A	A	A	A	A	A	A	A	A	A	G	A	A	A	A	G	A	A	G(A,39.82%,0.99)	G(A,40.99%,0.94)	A	A	A	A	A	A	A	A	A	A	A	A	A	A	A	A	A	A	A	A	A
12703	3782	703	4	C T	S	C	T	C	C	T	T	T	T	T	C	C	T	T	C	C	C	C	C	C	C	C	C(T,38.04%,0.81)	C(T,37.8%,0.94)	C	C	T	T	T	T	T	C	C	C	C	T	C	C	C	C	C	C	C	C	T(C,15.36%,0.88)
12734	3813	734	1	C A	S	A	C	A	C	C	C	C	C	C	C	A	C	C	A	A	A	A	A	A	A	A	C	C	A	A	C	C	C	C	C	A	A	A	A	C	A	A	A	A	C	A	A	A	C(A,13.38%,0.36)
12740	3819	740	1	C	M	C	C	C	C(G,18.97%,0.68)	C	C	C	C	C	C	C	C	C	C	C	C	C	C	C	C	C	C	C	C	C	C	C	C	C	C	C	C	C	C	C	C	C	C	C	C	C	C	C	C
12766	3845	766	2	C T	S	C	C	C	C	C	C	C	C	C	C	C	C	C	C	C	C	C	C	C	C	C	C(T,38.29%,0.94)	C(T,38.28%,0.85)	C	C	T	T	C	T	T	C	C	C	C	T	C	C	C	C	C	C	C	C	C
12782	3861	782	1	G	M	G	G	G	G	G	G	G	G	G	G	G	G	G	G	G	G	G	G	G	G	G	G	G	G	G	G	G	G	G	G	G	G	G	G	G	G(A,17.19%,0.84)	G	G	G	G	G	G	G	G
12789	3868	789	1	C	M	C(T,25.5%,0.84)	C	C	C	C	C	C	C	C	C	C	C	C	C	C	C	C	C	C	C	C	C	C	C	C	C	C	C	C	C	C	C	C	C	C	C	C	C	C	C	C	C	C	C
12792	3871	792	3	G A	S	G	G	G	G	G	G	G	G	G	G	G	G	G	G	G	G	G	G	G	G	G	A(G,40.4%,0.87)	A(G,40.73%,0.91)	G	G	G	G	G	G	G	G	G	G	G	G	G	G	G	G	G	G	G	G	G
12800	3879	800	3	G C	S	G	G	G	G	G	G	G	G	G	G	G	G	G	G	G	G	G	G	G	G	G	C(G,38.67%,0.85)	C(G,38.9%,0.91)	G	G	G	G	G	G	G	G	G	G	G	G	G	G	G	G	G	G	G	G	G
12809	3888	809	1	G	M	G	G	G	G	G	G	G	G	G	G	G	G	G	G	G	G	G	G	G	G	G	G	G	G	G	G	G	G	G	G	G	G	G	G	G	G(A,15%,0.85)	G	G	G	G	G	G	G	G
12810	3889	810	1	G	M	G	G	G	G	G	G	G	G	G	G	G	G	G	G	G	G	G	G	G	G	G	G	G	G	G	G	G	G	G	G	G	G	G	G	G	G(C,15.24%,0.85)	G	G	G	G	G	G	G	G
12825	3904	825	2	C	M	C	C	C	C	C	C	C	C	C	C	C	C	C	C(T,16.68%,0.82)	C	C	C	C	C	C	C	C	C	C	C	C	C	C	C	C	C	C	C	C	C	C	C	C	C	C	C	C	C	C(T,16.56%,0.87)
12837	3916	837	1	G	M	G	G	G	G	G	G	G	G	G	G	A(G,44.08%,0.98)	G	G	G	G	G	G	G	G	G	G	G	G	G	G	G	G	G	G	G	G	G	G	G	G	G	G	G	G	G	G	G	G	G
12838	3917	838	1	G	M	G	G	G	G	G	G	G	G	G	G	G	G	G	G	G	G	G	G	G	G	G	G	G	G	G	G	G	G	G	G	G	G	G	G	G	G	G	G	G	G	G	G	G	G(A,15.43%,0.84)
12854	3933	854	1	G	M	G	G	G	G	G	G	G	G	G	G	G	G	G	G	G	G	G	G	G	G	G	G	G	G	G	G	G	G	G	G	G	G	G	G	G	G	G	G	G	G	G	G	G	G(T,13.82%,0.72)
12855	3934	855	1	C	M	C	C	C	C	C	C	C	C	C	C	C	C	C	C	C	C	C	C	C	C	C	C	C	C	C	C	C	C	C	C	C	C	C	C	C	C	C	C	C	C	C	C	C	C(A,13.67%,0.78)
12870	3949	870	1	C T	R	C	C	C	C	C	C	C	C	C	C	C	C	C	C	C	C	C	C	C	C	C	C	C	C	C	C	C	C	C	C	C	C	C	C	C	C	C	C	C	C	C	C	C	C(T,16.45%,1.0)
12879	3958	879	1	C	M	C	C	C	C	C	C	C	C	C	C	C	C	C	C	C	C	C	C	C	C	C	C	C	C	C	C	C	C	C	C	C	C	C	C	C	C	C	C	C	C	C	C	C	C(T,12.55%,0.99)
12881	3960	881	1	C	M	C	C	C	C	C	C	C	C	C	C	C	C	C	C	C	C	C	C	C	C	C	C	C	C	C	C	C	C	C	C	C	C	C	C	C	C	C	C	C	C	C	C	C	C(T,12.32%,0.97)
12882	3961	882	1	C	M	C	C	C	C	C	C	C	C	C	C	C	C	C	C	C	C	C	C	C	C	C	C	C	C	C	C	C	C	C	C	C	C	C	C	C	C	C	C	C	C	C	C	C	C(T,12.53%,0.99)
12910	3989	910	1	C	M	C	C	C	C	C	C	C	C	C	C	C	C	C	C	C	C	C	C	C	C	C	C	C	C	C	C	C	C	C	C	C	C	C	C	C	C	C(G,14.16%,0.99)	C	C	C	C	C	C	C
12912	3991	912	2	G T	S	G	G	G	T	G	G	G	G	G	T	G	G	G	G	G	G	G	G	G	G	G	G	G	G	G	G	G	G	G	G	G	G	G	G	G	G	G	G	G	G	G	G	G	G(A,16.75%,0.91)
12927	4006	927	1	C	M	C	C	C	C	C	C	C	C	C	C	C	C	C	C	C	C	C	C	C	C	C	C	C	C	C	C	C	C	C	C	C	C	C	C	C	C	C	C	C	C	C	C	C	C
12938	4017	938	1	T	M	T	T	T	T	T	T	T	T	T	T	T	T	T	T	T	T	T	T	T(C,47.82%,0.99)	T	T	T	T	T	T	T	T	T	T	T	T	T	T	T	T	T	T	T	T	T	T	T	T	T
12941	4020	941	1	G	M	G	G	G	G	G	G	G	G	G	G	G	G	G	G	G	G	G	G	G	G	G	G	G	G	G	G	G	G	G	G	G	G	G	G	G	G	G	G	G	G(A,9.04%,0.78)	G	G	G	G
12947	4026	947	1	C T	S	T	C	T	C	C	C	C	C	C	C	T	C	C	T	T	T	T	T	T	T	T	C	C	T	T	C	C	C	C	C	C	T	T	T	C	T	T	T	T	C	T	T	T	C(T,17%,0.97)
12952	4031	952	3	C T	S	C	C	C	C	C	C	C	C	C	C	C	C	C	C	C	C	C	C	C	C	C	C	C	C	C	C	C	C	C	C	C	C	C	C	C	C	C	C	C	C	C	C	C	C
13016	4095	1016	1	G	M	G	G	G	G	G	G	G	G	G	G	G	G	G	G	G	G	G	G	G	G	G	G	G	G	G	G	G	G	G	G	G	G	G	G	G	G	G	G	G	G	G	G	G	G
13030	4109	1030	2	C	M	C	C	C	C	C	C	C	C	C	C	C	C	C	C	C	C	C	C	C	C	C	C	C	C	C	C	C	C	C	C	C	C	C	C	C	C	C	C	C	C	C	C	C	C
13049	4128	1049	2	C T	S	T	C	T	C	C	C	C	C	C	C	T	C	T	T	T	T	T	T	T	T	T	C	C	T	T	C	C	C	C	C	C	T	T	T	C	T	T	T	T	C	T	T	T	C(T,15.63%,0.81)
13060	4139	1060	1	G	M	G	G	G	G	G	G	G	G	G	G	G	G	G	G	G	G	G	G	G	G	G	G	G	G	G	G	G	G	G	G	G	G	G	G	G	G	G	G	G	G	G	G	G	G
13120	4199	1120	1	G	M	G	G	G	G	G	G	G	G	G	G	G	G	G	G	G	G	G	G	G	G	G	G	G	G	G	G	G	G	G	G	G	G	G	G	G	G	G	G	G	G	G	G	G	G
13143	4222	1143	1	C T	S	C	C	C	T	C	C	C	C	C	T	C	C	C	C	C	C	C	C	C	C	C	C	C	C	C	C	C	C	C	C	C	C	C	C	C	C	C	C	C	C	C	C	C	C
13174	4253	1174	1	T	M	T	T	T	T	T	T	T	T	T	T(C,13.81%,1.0)	T	T	T	T	T	T	T	T	T	T	T	T	T	T	T	T	T	T	T	T	T	T	T	T	T	T	T	T	T	T	T	T	T	T
13175	4254	1175	3	T C	S	T	T	T	T	T	T	T	T	T	T	T	T	T	T	T	T	T	T	T	T	T	C(T,18.24%,0.78)	C(T,18.6%,0.73)	T	T	T	T	T	T	T	T	T	T	T	T	T	T	T	T	T	T	T	T	T
13177	4256	1177	3	G A	S	G	G	G	G	G	G	G	G	G	G	G	G	G	G	G	G	G	G	G	G	G	A(G,18.66%,0.8)	A(G,18.95%,0.77)	G	G	G	G	G	G	G	G	G	G	G	G	G	G	G	G	G	G	G	G	G
13185	4264	1185	2	C A	S	C	A	C	C	A	A	A	A	A	C	C	A	A	C	C	C	C	C	C	C	C	A	A	C	C	A	A	A	A	A	C	C	C	C	A	C	C	C	C	A	C	C	C	A
13192	4271	1192	3	C T	S	C	C	C	C	C	C	C	C	C	C	C	C	C	C	C	C	C	C	C	C	C	T(C,20.48%,0.92)	T(C,20.94%,0.86)	C	C	C	C	C	C	C	C	C	C	C	C	C	C	C	C	C	C	C	C	C
13214	4293	1214	1	C -	M	C	C	C	C	C	C	C	C	C	C	C	C	C	C	C	C	C	C	C	C	C	C	C	C	C	C	C	C	C	C	C	C	C	C	C	C	C	C	C	C	C	C	C	C
				Mutation types:c		M:2, S:0, R:0	M:5, S:0, R:0	M:1, S:0, R:0	M:2, S:0, R:0	M:5, S:0, R:0	M:3, S:2, R:0	M:3, S:2, R:0	M:3, S:2, R:0	M:4, S:2, R:0	M:2, S:0, R:0	M:1, S:1, R:0	M:1, S:0, R:0	M:0, S:3, R:0	M:2, S:0, R:0	M:1, S:0, R:0	M:0, S:0, R:0	M:1, S:0, R:0	M:1, S:0, R:0	M:1, S:0, R:0	M:0, S:0, R:0	M:2, S:0, R:0	M:1, S:18, R:0	M:1, S:18, R:0	M:1, S:0, R:0	M:2, S:0, R:0	M:0, S:0, R:0	M:0, S:0, R:0	M:1, S:0, R:0	M:0, S:0, R:0	M:1, S:0, R:0	M:1, S:0, R:0	M:0, S:0, R:0	M:0, S:0, R:0	M:0, S:0, R:0	M:0, S:0, R:0	M:4, S:0, R:0	M:4, S:0, R:0	M:0, S:0, R:0	M:2, S:0, R:1	M:2, S:0, R:0	M:0, S:0, R:0	M:0, S:0, R:0	M:2, S:0, R:0	M:10, S:10, R:1
† Minor variants are indicated as: dominant base (MV base, MV frequency, read bias)
a MV positions are taken from the middle of IR1 to avoid Flank SNPs: Left: Position in prototype strain NC_007605 equivalent to the first IR1 repeat unit (note that Flank SNPs are not shown, so actual sequence of NC007605 may differ in a couple of places cf table ST3); middle: position within the multiple sequence alignment of the full template (SD1); Right: position in a single IR1 repeat unit, …
b Base calls at this position in order from most to least common. '-' indicates a gap.
c Abbreviations: M - mutation-like MV; S: SNP-like MVs; R= rare SNP MVs (MVs where only one strain contains the SNP)
d This sample was labelled as the cell line Sitoko, but its EBV genome was identical to that of B95-8.
* Contains a deletion in the Cp end of IR1, upstream of BamW.
# Contains a deletion in the Y exon end of IR1, downstream of BamW
[truncated: 32 more columns]

## Sheet: Table ST5
	Supplementary table ST5: Distribution of MVs in viruses with the most interstrain recombination. †
	Position #		Strain
	IR1 unit	SD1	pLCL-TRL1-pre	sLCL-IS2.01	C666.1	HL04	HL05
	311	3388	T	T	T	T(A,11.88%,0.45)	T
	326	3403	A(G,22.14%,0.66)	A	A	A	A
	346	3423	A	A	A(G,35.03%,0.83)	A	A
	380	3457	C(T,19.82%,0.64)	C	C	C	C
	383	3460	G(T,19.54%,0.6)	G	G	G	G
	411	3488	G	A(G,37.3%,0.68)	G	G	G
	475	3552	G	G	G(A,13.22%,0.95)	G	G
	503	3580	C	C	C	C(T,14.29%,0.69)	C
	542	3619	A(C,15.73%,0.93)	A	C(A,14.55%,0.96)	A(C,13.67%,0.9)	A(C,22.3%,0.9)
	560	3637	A(T,15.16%,0.85)	A	T	T	T
	651	3728	C(T,38.85%,0.95)	C	C	T(C,15.09%,0.45)	T(C,23.48%,0.81)
	653	3730	G	G	G	G(T,14.56%,0.44)	G(T,17.19%,0.59)
	659	3736	G(A,40.99%,0.94)	G	A	A	A
	705	3782	C(T,37.8%,0.94)	C	C	T(C,15.36%,0.88)	T(C,24.74%,0.56)
	736	3813	C	C	C	C(A,13.38%,0.36)	C
	768	3845	C(T,38.28%,0.85)	C	C	C	C
	794	3871	A(G,40.73%,0.91)	G(A,21.61%,0.93)	G	G	G
	802	3879	C(G,38.9%,0.91)	G(C,22.4%,0.94)	G	G	G
	827	3904	C	C	C	C(T,16.56%,0.87)	C
	840	3917	G	G	G	G(A,15.43%,0.84)	G
	856	3933	G	G	G	G(T,13.82%,0.72)	G
	857	3934	C	C	C	C(A,13.67%,0.78)	C
	872	3949	C	C	C	C(T,16.45%,1.0)	C
	881	3958	C	C	C	C(T,12.55%,0.99)	C
	883	3960	C	C	C	C(T,12.32%,0.97)	C
	884	3961	C	C	C	C(T,12.53%,0.99)	C
	914	3991	G	T(G,16.65%,0.87)	T	G(A,16.75%,0.91)	G
	929	4006	C	C(T,16.31%,0.8)	C	C	C
	949	4026	C	C	C	C(T,17%,0.97)	C
	954	4031	C	C	T(C,21.04%,0.8)	C	C
	1051	4128	C	C	C(T,17.32%,0.78)	C(T,15.63%,0.81)	C
	1145	4222	C	T	T(C,22.46%,0.8)	C	C
	1177	4254	C(T,18.6%,0.73)	T(C,18.68%,0.95)	T	T	T
	1179	4256	A(G,18.95%,0.77)	G(A,18.6%,0.93)	G	G	G
	1187	4264	A	C(A,20.59%,0.96)	C(A,18.79%,0.8)	A	A
	1194	4271	T(C,20.94%,0.86)	C(T,20.22%,0.98)	C	C	C
	1228	1228	A	A	A	G(A,16.16%,0.88)	G
	1229	1229	C	C	C(G,18.74%,0.89)	C	C
	1244	1244	T(G,16.95%,0.79)	G(T,18.14%,0.97)	G	G	G
	1252	1252	A(G,20.62%,0.74)	G(A,18.73%,0.94)	G	G	G
	1269	1269	G	G	G	A(G,18.54%,0.93)	A
	1398	1398	C	C	C(T,16.54%,0.93)	C	C
	1457	1457	C	C	C	G(C,18.11%,0.96)	C
	1461	1461	T(C,20.74%,0.91)	T	C(T,14.86%,0.8)	C	C
	1586	1586	A(G,19.1%,0.74)	A	G	G	G
	1640	1640	G(C,14.92%,0.48)	G	G	G	G
	2530	2530	C	C(T,27.73%,0.96)	C	C	C
	2622	2622	G	G	G(C,22.44%,0.89)	G	G
	2951	2951	G	T(G,29.88%,0.98)	G	G	G
	3049	3049	C	C	C(T,11.96%,0.75)	C	C
	Groups of linked SNP-like MVs: positions in repeat unit (No of SNP MVs; MV frequency; nucleotides spanned)		380-560 (4; 13-18%; 181 nt)	794-1252 (9; 16-23%; 459 nt)	542 (1; 14%)	542-736 (5; 12-17%; 195 nt)	542-736 (5; 17-28%; 195 nt)
			651-802 (6; 38-41%; 152 nt)		954-1461 (7; 14-23%; 508 nt)	827-884 (7; 10-16%; 58 nt)
			1177-1640 (8; 15-21%; 464 nt)			914-1269 (4; 16-19%; 356 nt)
Total span of SNP-like MVs :			1261	459	920	728	195
	Mutation MVs:		1	3	5	10	0
	SNP MVs		18	9	7	10	4
	Rare SNP MVs		0	1	0	1	0
	Total SNP MVs		18	10	7	11	4
	Total MVs		19	13	12	21	4
† Yellow coloured positions are those at which there are SNPs; pale yellow represents positions where there is a SNP in only one strain (Rare SNP). Uncoloured are putative spontaneous mutations.
# Position is shown in terms of both relative to a single IR1 repeat unit (left column), and the actual position within the multiple sequence alignment (Supplementary data file SD1) from which the MV data were extracted, as shown in supplementary table ST4 (right column).
