# Supplementary material for: Heterogeneity of the Epstein-Barr Virus (EBV) Major Internal Repeat Reveals Evolutionary Mechanisms of EBV and a Functional Defect in the Prototype EBV Strain B95-8
Source: J Virol. 2017 Nov 14;91(23):e00920-17. doi: 10.1128/JVI.00920-17 (PMC5686732; doi:10.1128/JVI.00920-17)
Supplement: Supplemental material [file JVI.00920-17_zjv999183094sd2.xlsx]

## Sheet: Supplementary data SD1
Supplementary Data File SD1. Multiple sequence alignment showing MVs in IR1.
Multiple sequence alignment (fasta format) of the IR1 sequences (1.6 repeat units) of 76 virus strains in fasta format, using the IUPAC bases to indicate the alternative bases for each MV. The five sequences with flank deletions are sequences from the internal region of IR1.
>X50-7
CTGGACACATGTGCCAGACGCCTTGGCCTCTAAGGCCCTCGGGTCCCCCTGGACCCCGGCCTCAGCAACCCTGCTGCTCCCCTCCTGCCACCCCAGCCTCCCCCCCTCCCCGTCCCCCTTCGCTCCTGATCCTCCCCCGGTCCCCAGTAGGGCCGCCTGCCCCCCTGCACCCAGTACCTGCCCCTCTTGGCCACGCACCCCGGGCCAGGCCACCTTAGACCCGGCCAAGCCCCATCCCTGAAGACCCAGCGGCCATTCTCTCTGGTAACGAGCAGAGAAGAAGTAGAGGCCCGCGGCCATTGGGCCCAGATTGAGAGACCAGTCCAGGGGCCCGAGGTTGGAGCCAGCGGGCACCCGAGGTCCCAGCACCCGGTCCCTCCGKG-GGGCAGAGACAGGCA…
>Daudi
CTGGACACATGTGCCAGACGCCTGGGCCTCTAAGGCCCTCGGGTCCCCCTGGACCCCGGCCTCAGCACCCCTGCTGCTCCCCTCCTGCCACCCCAGCCTCCCCCCCTCCCCGTCCCCCTTCGCTCCTGATCCTCCCCCGGTCCCCAGTAGGGCCGCCTGTCCCCCTGCACCCAGTACCTGCCCCTCTTGGCCACGCACCCCGGGCCAGGCCACCTTAGACCCGGCCAAGCCCCATCCCTGAAGACCCAGCGGCCATTCTCTCTGGTAACGAGCAGAGAAGAAGTAGAGGCCCGCGGCCATTGGGCCCAGATTGAGAGACCAGTCCAGGGGCCCGAGGTTGGAGCCAGCGGGCACCCGAGGTCCCAGCACCCGGTCCCTCTGGT-GGGCAGAGACAGGCA…
>Cheptages
CTGGACACATGTGCCAGACGYCTGGGCCTCTAAGGCCCTCGGGTCCCCCTGGACCCCGGCCTCAGCAACCCTGCTGCTCCCCTCCTGCCACCCCAGCCTCCMCCCCTCCCCGTCCCCCTTCGCTCCTGATCCTCCCCCGGTCCCCAGTAGGGCCGCCTGCCCCCCTGCACCCAGTACCTGCCCCTCTTGGCCACGCACCCCGGGCCAGGCCACCTTAGACCCGGCCAAGCCCCATCCCTGAAGACCCAGCGGCCATTCTCTCTGRTAACGAGCAGAGAAGAAGTAGAGGCCCGCGGCCATTGGGCCCAGATTGAGAGACCAGTCCAGGGGCCCGAGGTTGGAGCCAGCGGGCACCCGAGGTCCCAGCACCCGGTCCCTCCGGG-GGGCAGAGACAGGCA…
>L591
CTGGACACATGTGCCAGACGCCTGGGCCTCTAAGGCCCTCGGGTCCCCCTGGACCCCGGCCTCAGCACCCCTGCTGCTCCCCTCCTGCCACCCCAGCCTCCCCCCCTCCCCGTCCCCCTTCACTCCTGATCCTCCCCCGGTCCCCAGTAGGGCCGCCTGTCCCCCTGCACCCAGTACCTGCCCCTCTTGGCCACGCACCCCGGGCCAGGCCACCTTAGACCCGGCCAAGCCCCATCCCTGAAGACCCAGCGGCCATTCTCTCTGGTAACGAGCAGAGAAGAAGTAGAGGCCCGCGGCCATTGGGCCCAGATTGAGAGACCAGTCCAGGGGCCCGAGGTTGGAGCCAGCGGGCACCCGAGGTCCCAGCACCCGGTCCCTCTGGT-GGGCAGAGACAGGCA…
>P3HR1_c16
CTGGACACATGTGCCAGACGCCTGGGCCTCTAAGGCCCTCGGGTCCCCCTGGACCCCGGCCTCAGCAACCCTGCTGCTCCCCTCCTGCCACCCCAGCCTCCCCCCCTCCCCGTCCCCCTTCGCTCCTGATCCTCCCCCGGTCCCCAGTAGGGCCGCCTGTCCCCCTGCACCCAGTACCTGCCCCTCTTGGCCACGCATCCCGGGCCAGGCCACCTTAGACCCGGCCAAGCCCCATCCCTGAAGACCCAGCGGCCATTCTCTCTGGTAACGAGCAGAGAAGAAGTAGAGGCCCGCGGCCATTGGGCCCAGATTGAGAGACCAGTCCAGGGGCCCGAGGTTGGAGCCAGCGGGCACCCGAGGTCCCAGCACCCGGTCCCTCCGGG-GGGCAGAGACAGGCA…
>Jijoye
CTGGACACATGTGCCAGACGCCTGGGCCTCTAAGGCCCTCGGGTCCCCCTGGACCCCGGCCTCAGCAACCCTGCTGCTCCCCTCCTGCCACCCCAGCCTCCCCCCCTCCCCGTCCCCCTTCGCTCCTGATCCTCCCCCGGTCCCCAGTAGGGCCGCCTGTCCCCCTGCACCCAGTACCTGCCCCTCTTGGCCACGCATCCCGGGCCAGGCCACCTTAGACCCGGCCAAGCCCCATCCCTGAAGACCCAGCGGCCATTCTCTCTGGTAACGAGCAGAGAAGAAGTAGAGGCCCGCGGCCATTGGGCCCAGATTGAGAGACCAGTCCAGGGGCCCGAGGTTGGAGCCAGCGGGCACCCGAGGTCCCAGCACCCGGTCCCTCCGGG-GGGCAGAGACAGGCA…
>Saliva1
CTGGACACATGTGCCAGACGCCTGGGCCTCTAAGGCCCTCGGGTCCCCCTGGACCCCGGCCTCAGCAACCCTGCTGCTCCCCTCCTGCCACCCCAGCCTCCCCCCCTCCCCGTCCCCCTTCGCTCCTGATCCTCCCCCGGTCCCCAGTAGGGCCGCCTGCCCCCCTGCACCCAGTACCTGCCCCTCTTGGCCACGCACCCCGGGCCAGGCCACCTTAGACCCGGCCAAGCCCCATCCCTGAAGACCCAGCGGCCATTCTCTCTGGTAACGAGCAGAGAAGAAGTAGAGGCCCGCGGCCATTGGGCCCAGATTGAGAGACCAGTCCAGGGGCCCGAGGTTGGAGCCAGCGGGCACCCGAGGTCCCAGCACCCGGTCCCTCCGGG-GGGCAGAGACAGGCA…
>B95-8
CTGGACACATGTGCCAGACGCCTGGGCCTCTAAGGCCCTCGGGTCCCCCTGGACCCCGGCCTCAGCAACCCTGCTGCTCCCCTCCTGCCACCCCAGCCTCCCCCCCTCCCCGTCCCCCTTCGCTCCTGTTCCTCCCCCGGTCCCCAGTAGGGCCGCCTGCCCCCCTGCACCCAGTACCTGCCCCTCTTGGCCACGCACCCCGGGCCAGGCCACCTTAGACCCGGCCAAGCCCCATCCCTGAAGACCCAGCGGCCATTCTCTCTGGTAACGAGCAGAGAAGAAGTAGAGGCCCGCGGCCATTGGGCCCAGATTGAGAGACCAGTCCAGGGGCCCGAGGTTGGAGCCAGCGGGCACCCGAGGTCCCAGCACCCGGTCCCTCCGGG-GGGCAGAGACAGGCA…
>HL02
CTGGACACATGTGCCAGACGCCTGGGCCTCTAAGGCCCTCGGGTCCCCCTGGACCCCGGCCTCAGCACCCCTGCTGCTCCCCTCCTGCCACCCCAGCCTCCCCCCCTCCCCGTCCCCCTTCGCTCCTGATCCTCCCCCGGTCCCCAGTAGGGCCGCCTGTCCCCCTGCACCCAGTACCTGCCCCTCTTGGCCACGCACCCCGGGCCAGGCCACCTTAGACCCGGCCAAGCCCCATCCCTGAAGACCCAGCGGCCATTCTCTCTGGTAACGAGCAGAGAAGAAGTAGAGGCCCGCGGCCATTGGGCCCAGATTGAGAGACCAGTCCAGGGGCCCGAGGTTGGAGCCAGCGGGCACCCGAGGTCCCAGCACCCGGTCCCTCYGGT-GGGCAGAGACAGGCA…
>HL09
CTGGACACATGTGCCAGACGCCTGGGCCTCTAAGGCCCTCGGGTCCCCCTGGACCCCGGCCTCAGCACCCCTGCTGCTCCCCTCCTGCCACCCCAGCCTCCCCCCCTCCCCGTCCCCCTTCGCTCCTGATCCTCCCCCGGTCCCCAGTAGGGCCGCCTGTCCCCCTGCACCCAGTACCTGCCCCTCTTGGCCACGCACCCCGGGCCAGGCCACCTTAGACCCGGCCAAGCCCCATCCCTGAAGACCCAGCGGCCATTCTCTCTGGTAACGAGCAGAGAAGAAGTAGAGGCCCGCGGCCATTGGGCCCAGATTGAGAGACCAGTCCAGGGGCCCGAGGTTGGAGCCAGCGGGCACCCGAGGTCCCAGCACCCGGTCCCTCCGGG-GGGCAGAGACAGGCA…
>Sitoko
CTGGACACATGTGCCAGACGCCTGGGCCTCTAAGGCCCTCGGGTCCCCCTGGACCCCGGCCTCAGCAACCCTGCTGCTCCCCTCCTGCCACCCCAGCCTCCCCCCCTCCCCGTCCCCCTTCGCTCCTGTTCCTCCCCCGGTCCCCAGTAGGGCCGCCTGCCCCCCTGCACCCAGTACCTGCCCCTCTTGGCCACGCACCCCGGGCCAGGCCACCTTAGACCCGGCCAAGCCCCATCCCTGAAGACCCAGCGGCCATTCTCTCTGGTAACGAGCAGAGAAGAAGTAGAGGCCCGCGGCCATTGGGCCCAGATTGAGAGACCAGTCCAGGGGCCCGAGGTTGGAGCCAGCGGGCACCCGAGGTCCCAGCACCCGGTCCCTCCGGG-GGGCAGAGACAGGCA…
>LCL_delEber2
CTGGACACATGTGCCAGACGCCTGGGCCTCTAAGGCCCTCGGGTCCCCCTGGACCCCGGCCTCAGCAACCCTGCTGCTCCCCTCCTGCCACCCCAGCCTCCCCCCCTCCCCGTCCCCCTTCGCTCCTGTTCCTCCCCCGGTCCCCAGTAGGGCCGCCTGCCCCCCTGCACCCAGTACCTGCCCCTCTTGGCCACGCACCCCGGGCCAGGCCACCTTAGACCCGGCCAAGCCCCATCCCTGAAGACCCAGCGGCCATTCTCTCTGGTAACGAGCAGAGAAGAAGTAGAGGCCCGCGGCCATTGGGCCCAGATTGAGAGACCAGTCCAGGGGCCCGAGGTTGGAGCCAGCGGGCACCCGAGGTCCCAGCACCCGGTCCCTCCGGG-GGGCAGAGACAGGCA…
>sLCL-IS1.04
CTGGACACATGTGCCAGACGCCTGGGCCTCTAAGGCCCTCGGGTCCCCCTGGACCCCGGCCTCAGCAACCCTGCTGCTCCCCTCCTGCCACCCCAGCCTCCCCCCCTCCCCGTCCCCCTTCGCTCCTGATCCTCCCCCGGTCCCCAGTAGGGCCGCCTGCCCCCCTGCACCCAGTACCTGCCCCTCTTGGCCACGCACCCCGGGCCAGGCCACCTTAGACCCGGCCAAGCCCCATCCCTGAAGACCCAGCGGCCATTCTCTCTGGTAACGAGCAGAGAAGAAGTAGAGGCCCGCGGCCATTGGGCCCAGATTGAGAGACCAGTCCAGGGGCCCGAGGTTGGAGCCAGCGGGCACCCGAGGTCCCAGCACCCGGTCCCTCCGGG-GGGCAGAGACAGGCA…
>sLCL-IS1.18
CTGGACACATGTGCCAGACGCCTGGGCCTCTAAGGCCCTCGGGTCCCCCTGGACCCCGGCCTCAGCACCCCTGCTGCTCCCCTCCTGCCACCCCAGCCTCCCCCCCTCCCCGTCCCCCTTCGCTCCTGATCCTCCCCCGGTCCCCAGTAGGGCCGCCTGTCCCCCTGCACCCAGTACCTGCCCCTCTTGGCCACGCACCCCGGGCCAGGCCACCTTAGACCCGGCCAAGCCCCATCCCTGAAGACCCAGCGGCCATTCTCTCTGGTAACGAGCAGAGAAGAAGTAGAGGCCCGCGGCCATTGGGCCCAGATTGAGAGACCAGTCCAGGGGCCCGAGGTTGGAGCCAGCGGGCACCCGAGGTCCCAGCACCCGGTCCCTCTGGT-GGGCAGAGACAGGCA…
>sLCL-IS1.06
CTGGACACATGTGCCAGACGCCTGGGCCTCTAAGGCCCTCGGGTCCCCCTGGACCCCGGCCTCAGCACCCCTGCTGCTCCCCTCCTGCCACCCCAGCCTCCCCCCCTCCCCATCCCCCTTCGCTCCTGATCCTCCCCCGGTCCCCAGTAGGGCCGCCTGTCCCCCTGCACCCAGTACCTGCCCCTCTTGGCCACGCACCCCGGGCCAGGCCACCTTAGACCCGGCCAAGCCCCATCCCTGAAGACCCAGCGGCCATTCTCTCTGGTAACGAGCAGAGAAGAAGTAGAGGCCCGCGGCCATTGGGCCCAGATTGAGAGACCAGTCCAGGGGCCCGAGGTTGGAGCCAGCGGGCACCCGAGGTCCCAGCACCCGGTCCCTCTGGT-GGGCAGAGACAGGCA…
>sLCL-IS1.03
CTGGACACATGTGCCAGACGCCTGGGCCTCTAAGGCCCTCGGGTCCCCCTGGACCCCGGCCTCAGCACCCCTGCTGCTCCCCTCCTGCCACCCCAGCCTCCCCCCCTCCCCGTCCCCCTTCGCTCCTGATCCTCCCCCGGTCCCCAGTAGGGCCGCCTGTCCCCCTGCACCCAGTACCTGCCCCTCTTGGCCACGCACCCCGGGCCAGGCCACCTTAGACCCGGCCAAGCCCCATCCCTGAAGACCCAGCGGCCATTCTCTCTGGTAACGAGCAGAGAAGAAGTAGAGGCCCGCGGCCATTGGGCCCAGATTGAGAGACCAGTCCAGGGGCCCGAGGTTGGAGCCAGCGGGCACCCGAGGTCCCAGCACCCGGTCCCTCTGGT-GGGCAGAGACAGGCA…
>sLCL-IS1.11
CTGGACACATGTGCCAGACGCCTGGGCCTCTAAGGCCCTCGGGTCCCCCTGGACCCCGGCCTCAGCACCCCTGCTGCTCCCCTCCTGCCACCCCAGCCTCCCCCCCTCCCCGTCCCCCTTCGCTCCTGATCCTCCCCCGGTCCCCAGTAGGGCCGCCTGTCCCCCTGCACCCAGTACCTGCCCCTCTTGGCCACGCACCCCGGGCCAGGCCACCTTAGACCCGGCCAAGCCCCATCCCTGAAGACCCAGCGGCCATTCTCTCTGGTAACGAGCAGAGAAGAAGTAGAGGCCCGCGGCCATTGGGCCCAGATTGAGAGACCAGTCCAGGGGCCCGAGGTTGGAGCCAGCGGGCACCCGAGGTCCCAGCACCCGGTCCCTCTGGT-GGGCAGAGACAGGCA…
>HL11
CTGGACACATGTGCCAGACGCCTGGGCCTCTAAGGCCCTCGGGTCCCCCTGGACCCCGGCCTCAGCACCCCTGCTGCTCCCCTCCTGCCACCCCAGCCTCCCCCCCTCCCCGTCCCCCTTCACTCCTGATCCTCCCCCGGTCCCCAGTAGGGCCGCCTGTCCCCCTGCACCCAGTACCTGCCCCTCTTGGCCACGCACCCCGGGCCAGGCCACCTTAGACCCGGCCRAGCCCCATCCCTGAAGACCCAGCGGCCATTCTCTCTGGTAACGAGCAGAGAAGAAGTAGAGGCCCGCGGCCATTGGGCCCAGATTGAGAGACCAGTCCAGGGGCCCGAGGTTGGAGCCAGCGGGCACCCGAGGTCCCAGCACCCGGTCCCTCTGGT-GGGCAGAGACAGGCA…
>sLCL-IS1.10
CTGGACACATGTGCCAGACGCCTGGGCCTCTAAGGCCCTCGGGTCCCCCTGGACCCCGGCCTCAGCACCCCTGCTGCTCCCCTCCTGCCACCCCAGCCTCCCCCCCTCCCCGTCCCCCTTCGCTCCTGATCCTCCCCCGGTCCCCAGTAGGGCCGCCTGTCCCCCTGCACCCAGTACCTGCCCCTCTTGGCCACGCACCCCGGGCCAGGCCACCTTAGACCCGGCCAAGCCCCATCCCTGAAGACCCAGCGGCCATTCTCTCTGGTAACGAGCAGAGAAGAAGTAGAGGCCCGCGGCCATTGGGCCCAGATTGAGAGACCAGTCCAGGGGCCCGAGGTTGGAGCCAGCGGACACCCGAGGTCCCAGCACCCGGTCCCTCTGGT-GGGCAGAGACAGGCA…
>sLCL-IS1.08
CTGGACACATGTGCCAGACGCCTGGGCCTCTAAGGCCCTCGGGTCCCCCTGGACCCCGGCCTCAGCACCCCTGCTGCTCCCCTCCTGCCACCCCAGCCTCCCCCCCTCCCCGTCCCCCTTCGCTCCTGATCCTCCCCCGGTCCCCAGTAGGGCCGCCTGTCCCCCTGCACCCAGTACCTGCCCCTCTTGGCCACGCACCCCGGGCCAGGCCACCTTAGACCCGGCCAAGCCCCATCCCTGAAGACCCAGCGGCCATTCTCTCTGGTAACGAGCAGAGAAGAAGTAGAGGCCCGCGGCCATTGGGCCCAGATTGAGAGACCAGTCCAGGGGCCCGAGGTTGGAGCCAGCGGGCACCCGAGGTCCCAGCACCCGGTCCCTCTGGT-GGGCAGAGACAGGCA…
>sLCL-IS1.01
CTGGACACATGTGCCAGACGCCTGGGCCTCTAAGGCCCTCGGGTCCCCCTGGACCCCGGCCTCAGCACCCCTGCTGCTCCCCTCCTGCCACCCCAGCCTCCCCCCCTCCCCGTCCCCCTTCGCTCCTGATCCTCCCCCGGTCCCCAGTAGGGCCGCCTGTCCCCCTGCACCCAGTACCTGCCCCTCTTGGCCACGCACCCCGGGCCAGGCCACCTTAGACCCGGCCAAGCCCCATCCCTGAAGACCCAGCGGCCATTCTCTCTGGTAACGAGCAGAGAAGAAGTAGAGGCCCGCGGCCATTGGGCCCAGATTGAGAGACCAGTCCAGGGGCCCGAGGTTGGAGCCAGCGGGCACCCGAGGTCCCAGCACCCGGTCCCTCTGGT-GGGCAGAGACAGGCA…
>HL08
CTGGACACATGTGCCAGACGCCTGGGCCTCTAAGGCCCTCGGGTCCCCCTGGACCCCGGCCTCAGCACCCCTGCTGCTCCCCTCCTGCCACCCCAGCCTCCCCCCCTCCCCGTCCCCCTTCGCTCCTGATCCTCCCCCGGTCCCCAGTAGGGCCGCCTGTCCCCCTGCACCCAGTACCTGCCCCTCTTGGCCACGCACCCCGGGCCAGGCCACCTTAGACCCGGCCAAGCCCCATCCCTGAAGACCCAGCGGCCATTCTCTCTGGTAACGAGCAGAGAAGAAGTAGAGGCCCGCGGCCATTGGGCCCAGATTGAGAGACCAGTCCAGGGGCCCGAGGTTGGAGCCAGCGGGCACCCGAGGTCCCAGCACCCGGTCCCTCCGGT-GGGCAGAGACAGGCA…
>pLCL-TRL595
CTGGACACATGTGCCAGACGCCTGGGCCTCTAAGGCCCTCGGGTCCCCCTGGACCCCGGCCTCAGCACCCCTGCTGCTCCCCTCCTGCCACCCCAGCCTCCCCCCCTCCCCGTCCCCCTTCGCTCCTGATCCTCCCCCGGTCCCCAGTAGGGCCGCCTGTCCCCCTGCACCCAGTACCTGCCCCTCTTGGCCACGCACCCCGGGCCAGGCCACCTTAGACCCGGCCAAGCCCCATCCCTGAAGACCCAGCGGCCATTCTCTCTGGTAACGAGCAGAGAAGAAGTAGAGGCCCGCGGCCATTGGGCCCAGATTGAGAGACCAGTCCAGGGGCCCGAGGTTGGAGCCAGCGGGCACCCGAGGTCCCAGCACCCGGTCCCTCTGGT-GGGCAGAGACAGGCA…
>sLCL-1.13
CTGGACACATGTGCCAGACGCCTGGGCCTCTAAGGCCCTCGGGTCCCCCTGGACCCCGGCCTCAGCACCCCTGCTGCTCCCCTCCTGCCACCCCAGCCTCCCCCCCTCCCCGTCCCCCTTCGCTCCTGATCCTCCCCCGGTCCCCAGTAGGGCCGCCTGTCCCCCTGCACCCAGTACCTGCCCCTCTTGGCCACGCACCCCGGGCCAGGCCACCTTAGACCCGGCCAAGCCCCATCCCTGAAGACCCAGCGGCCATTCTCTCTGGTAACGAGCAGAGAAGAAGTAGAGGCCCGCGGCCATTGGGCCCAGATTGAGAGACCAGTCCAGGGGCCCGAGGTTGGAGCCAGCGGGCACCCGAGGTCCCAGCACCCGGTCCCTCTGGT-GGGCAGAGACAGGCA…
>sLCL-1.24
CTGGACACATGTGCCAGACGCCTGGGCCTCTAAGGCCCTCGGGTCCCCCTGGACCCCGGCCTCAGCACCCCTGCTGCTCCCCTCCTGCCACCCCAGCCTCCCCCCCTCCCCGTCCCCCTTCGCTCCTGATCCTCCCCCGGTCCCCAGTAGGGCCGCCTGTCCCCCTGCACCCAGTACCTGCCCCTCTTGGCCACGCACCCCGGGCCAGGCCACCTTAGACCCGGCCAAGCCCCATCCCTGAAGACCCAGCGGCCATTCTCTCTGGTAACGAGCAGAGAAGAAGTAGAGGCCCGCGGCCATTGGGCCCAGATTGAGAGACCAGTCCAGGGGCCCGAGGTTGGAGCCAGCGGGCACCCGAGGTCCCAGCACCCGGTCCCTCTGGT-GGGCAGAGACAGGCA…
>sLCL-1.05
CTGGACACATGTGCCAGACGCCTGGGCCTCTAAGGCCCTCGGGTCCCCCTGGACCCCGGCCTCAGCACCCCTGCTGCTCCCCTCCTGCCACCCCAGCCTCCCCCCCTCCCCGTCCCCCTTCGCTCCTGATCCTCCCCCGGTCCCCAGTAGGGCCGCCTGTCCCCCTGCACCCAGTACCTGCCCCTCTTGGCCACGCACCCCGGGCCAGGCCACCTTAGACCCGGCCAAGCCCCATCCCTGAAGACCCAGCGGCCATTCTCTCTGGTAACGAGCAGAGAAGAAGTAGAGGCCCGCGGCCATTGGGCCCAGATTGAGAGACCAGTCCAGGGGCCCGAGGTTGGAGCCAGCGGGCACCCGAGGTCCCAGCACCCGGTCCCTCTGGT-GGGCAGAGACAGGCA…
>sLCL-1.09
CTGGACACATGTGCCAGACGCCTGGGCCTCTAAGGCCCTCGGGTCCCCCTGGACCCCGGCCTCAGCACCCCTGCTGCTCCCCTCCTGCCACCCCAGCCTCCCCCCCTCCCCGTCCCCCTTCGCTCCTGATCCTCCCCCGGTCCCCAGTAGGGCCGCCTGTCCCCCTGCACCCAGTACCTGCCCCTCTTGGCCACGCACCCCGGGCCAGGCCACCTTAGACCCGGCCAAGCCCCATCCCTGAAGACCCAGCGGCCATTCTCTCTGGTAACGAGCAGAGAAGAAGTAGAGGCCCGCGGCCATTGGGCCCAGATTGAGAGACCAGTCCAGGGGCCCGAGGTTGGAGCCAGCGGGCACCCGAGGTCCCAGCACCCGGTCCCTCTGGT-GGGCAGAGACAGGCA…
>sLCL-1.17
CTGGACACATGTGCCAGACGCCTGGGCCTCTAAGGCCCTCGGGTCCCCCTGGACCCCGGCCTCAGCACCCCTGCTGCTCCCCTCCTGCCACCCCAGCCTCCCCCCCTCCCCGTCCCCCTTCGCTCCTGATCCTCCCCCGGTCCCCAGTAGGGCCGCCTGTCCCCCTGCACCCAGTACCTGCCCCTCTTGGCCACGCACCCCGGGCCAGGCCACCTTAGACCCGGCCAAGCCCCATCCCTGAAGACCCAGCGGCCATTCTCTCTGGTAACGAGCAGAGAAGAAGTAGAGGCCCGCGGCCATTGGGCCCAGATTGAGAGACCAGTCCAGGGGCCCGAGGTTGGAGCCAGCGGGCACCCGAGRTCCCAGCACCCGGTCCCTCTGGT-GGGCAGAGACAGGCA…
>sLCL-IS1.12
CTGGACACATGTGCCAGACGCCTGGGCCTCTAAGGCCCTCGGGTCCCCCTGGACCCCGGCCTCAGCACCCCTGCTGCTCCCCTCCTGCCACCCCAGCCTCCCCCCCTCCCCGTCCCCCTTCGCTCCTGATCCTCCCCCGGTCCCCAGTAGGGCCGCCTGTCCCCCTGCACCCAGTACCTGCCCCTCTTGGCCACGCACCCCGGGCCAGGCCACCTTAGACCCGGCCAAGCCCCATCCCTGAAGACCCAGCGGCCATTCTCTCTGGTAACGAGCAGAGAAGAAGTAGAGGCCCGCGGCCATTGGGCCCAGATTGAGAGACCAGTCCAGGGGCCCGAGGTTGGAGCCAGCGGGCACCCGAGGTCCCAGCACCCGGTCCCTCTGGT-GGGCAGAGACAGGCA…
>sLCL-IS1.19
CTGGACACATGTGCCAGACGCCTGGGCCTCTAAGGCCCTCGGGTCCCCCTGGACCCCGGCCTCAGCACCCCTGCTGCTCCCCTCCTGCCACCCCAGCCTCCCCCCCTCCCCGTCCCCCTTCGCTCCTGATCCTCCCCCGGTCCCCAGTAGGGCCGCCTGTCCCCCTGCACCCAGTACCTGCCCCTCTTGGCCACGCACCCCGGGCCAGGCCACCTTAGACCCGGCCAAGCCCCATCCCTGAAGACCCAGCGGCCATTCTCTCTGGTAACGAGCAGAGAAGAAGTAGAGGCCCGCGGCCATTGGGCCCAGATTGAGAGACCAGTCCAGGGGCCCGAGGTTGGAGCCAGCGGGCACCCGAGGTCCCAGCACCCGGTCCCTCTGGT-GGGCAGAGACAGGCA…
>sLCL-IS1.14
CTGGACACATGTGCCAGACGCCTGGGCCTCTAAGGCCCTCGGGTCCCCCTGGACCCCGGCCTCAGCACCCCTGCTGCTCCCCTCCTGCCACCCCAGCCTCCCCCCCTCCCCGTCCCCCTTCGCTCCTGATCCTCCCCCGGTCCCCAGTAGGGCCGCCTGTCCCCCTGCACCCAGTACCTGCCCCTCTTGGCCACGCACCCCGGGCCAGGCCACCTTAGACCCGGCCAAGCCCCATCCCTGAAGACCCAGCGGCCATTCTCTCTGGTAACGAGCAGAGAAGAAGTAGAGGCCCGCGGCCATTGGGCCCAGATTGAGAGACCAGTCCAGGGGCCCGAGGTTGGAGCCAGCGGGCACCCGAGGTCCCTGCACCCGGTCCCTCTGGT-GGGCAGAGACAGGCA…
>sLCL-IS1.07
CTGGACACATGTGCCAGACGCCTGGGCCTCTAAGGCCCTCGGGTCCCCCTGGACCCCGGCCTCAGCACCCCTGCTGCTCCCCTCCTGCCACCCCAGCCTCCCCCCCTCCCCGTCCCCCTTCGCTCCTGATCCTCCCCCGGTCCCCAGTAGGGCCGCCTGTCCCCCTGCACCCAGTACCTGCCCCTCTTGGCCACGCACCCCGGGCCAGGCCACCTTAGACCCGGCCAAGCCCCATCCCTGAAGACCCAGCGGCCATTCTCTCTGGTAACGAGCAGAGAAGAAGTAGAGGCCCGCGGCCATTGGGCCCAGATTGAGAGACCAGTCCAGGGGCCCGAGGTTGGAGCCAGCGGGCACCCGAGGTCCCAGCACCCGGTCCCTCTGGT-GGGCAGAGACAGGCA…
>sLCL-IM1.17
CTGGACACATGTGCCAGACGCCTGGGCCTCTAAGGCCCTCGGGTCCCCCTGGACCCCGGCCTCAGCACCCCTGCTGCTCCCCTCCTGCCACCCCAGCCTCCCCCCCTCCCCGTCCCCCTTCGCTCCTGATCCTCCCCCGGTCCCCAGTAGGGCCGCCTGTCCCCCTGCACCCAGTACCTGCCCCTCTTGGCCACGCACCCCGGGCCAGGCCACCTTAGACCCGGCCAAGCCCCATCCCTGAAGACCCAGCGGCCATTCTCTCTGGTAACGAGCAGAGAAGAAGTAGAGGCCCGCGGCCATTGGGCCCAGATTGAGAGACCAGTCCAGGGGCCCGAGGTTGGAGCCAGCGGGCACCCGAGGTCCCTGCACCCGGTCCCTCTGGT-GGGCAGAGACAGGCA…
>sLCL-1.12
CTGGACACATGTGCCAGACGCCTGGGCCTCTAAGGCCCTCGGGTCCCCCTGGACCCCGGCCTCAGCACCCCTGCTGCTCCCCTCCTGCCACCCCAGCCTCCCCCCCTCCCCGTCCCCCTTCGCTCCTGATCCTCCCCCGGTCCCCAGTAGGGCCGCCTGTCCCCCTGCACCCAGTACCTGCCCCTCTTGGCCACGCACCCCGGGCCAGGCCACCTTAGACCCGGCCAAGCCCCATCCCTGAAGACCCAGCGGCCATTCTCTCTGGTAACGAGCAGAGAAGAAGTAGAGGCCCGCGGCCATTGGGCCCAGATTGAGAGACCAGTCCAGGGGCCCGAGGTTGGAGCCAGCGGGCACCCGAGGTCCCAGCACCCGGTCCCTCTGGT-GGGCAGAGACAGGCA…
>sLCL-IS1.20
CTGGACACATGTGCCAGACGCCTGGGCCTCTAAGGCCCTCGGGTCCCCCTGGACCCCGGCCTCAGCACCCCTGCTGCTCCCCTCCTGCCACCCCAGCCTCCCCCCCTCCCCGTCCCCCTTCGCTCCTGATCCTCCCCCGGTCCCCAGTAGGGCCGCCTGTCCCCCTGCACCCAGTACCTGCCCCTCTTGGCCACGCACCCCGGGCCAGGCCACCTTAGACCCGGCCAAGCCCCATCCCTGAAGACCCAGCGGCCATTCTCTCTGGTAACGAGCAGAGAAGAAGTAGAGGCCCGCGGCCATTGGGCCCAGATTGAGAGACCAGTCCAGGGGCCCGAGGTTGGAGCCAGCGGGCACCCGAGGTCCCAGCACCCGGTCCCTCTGGT-GGGCAGAGACAGGCA…
>sLCL-1.04
CTGGACACATGTGCCAGACGCCTGGGCCTCTAAGGCCCTCGGGTCCCCCTGGACCCCGGCCTCAGCACCCCTGCTGCTCCCCTCCTGCCACCCCAGCCTCCCCCCCTCCCCGTCCCCCTTCGCTCCTGATCCTCCCCCGGTCCCCAGTAGGGCCGCCTGTCCCCCTGCACCCAGTACCTGCCCCTCTTGGCCACGCACCCCGGGCCAGGCCACCTTAGACCCGGCCAAGCCCCATCCCTGAAGACCCAGCGGCCATTCTCTCTGGTAACGAGCAGAGAAGAAGTAGAGGCCCGCGGCCATTGGGCCCAGATTGAGAGACCAGTCCAGGGGCCCGAGGTTGGAGCCAGCGGGCACCCGAGGTCCCAGCACCCGGTCCCTCTGGT-GGGCMGAGACAGGCA…
>sLCL-BL1.03
CTGGACACATGTGCCAGACGCCTGGGCCTCTAAGGCCCTCGGGTCCCCCTGGACCCCGGCCTCAGCACCCCTGCTGCTCCCCTCCTGCCACCCCAGCCTCCCCCCCTCCCCGTCCCCCTTCGCTCCTGATCCTCCCCCGGTCCCCAGTAGGGCCGCCTGTCCCCCTGCACCCAGTACCTGCCCCTCTTGGCCACGCACCCCGGGCCAGGCCACCTTAGACCCGGCCAAGCCCCATCCCTGAAGACCCAGCGGCCATTCTCTCTGGTAACGAGCAGAGAAGAAGTAGAGGCCCGCGGCCATTGGGCCCAGATTGAGAGACCAGTCCAGGGGCCCGAGGTTGGAGCCAGCGGGCACCCGAGGTCCCAGCACCCGGTCCCTCTGGT-GGGCAGAGACAGGCA…
>sLCL-1.06
CTGGACACATGTGCCAGACGCCTGGGCCTCTAAGGCCCTCGGGTCCCCCTGGACCCCGGCCTCAGCACCCCTGCTGCTCCCCTCCTGCCACCCCAGCCTCCCCCCCTCCCCGTCCCCCTTCGCTCCTGATCCTCCCCCGGTCCCCAGTAGGGCCGCCTGTCCCCCTGCACCCAGTACCTGCCCCTCTTGGCCACGCACCCCGGGCCAGGCCACCTTAGACCCGGCCAAGCCCCATCCCTGAAGACCCAGCGGCCATTCTCTCTGGTAACGAGCAGAGAAGAAGTAGAGGCCCGCGGCCATTGGGCCCAGATTGAGAGACCAGTCCAGGGGCCCGAGGTTGGAGCCAGCGGGCACCCGAGGTCCCAGCACCCGGTCCCTCTGGT-GGGCAGAGACAGGCA…
>sLCL-IM1.09
CTGGACACATGTGCCAGACGCCTGGGCCTCTAAGGCCCTCGGGTCCCCCTGGACCCCGGCCTCAGCACCCCTGCTGCTCCCCTCCTGCCACCCCAGCCTCCCCCCCTCCCCGTCCCCCTTCGCTCCTGATCCTCCCCCGGTCCCCAGTAGGGCCGCCTGTCCCCCTGCACCCAGTACCTGCCCCTCTTGGCCACGCACCCCGGGCCAGGCCACCTTAGACCCGGCCAAGCCCCATCCCTGAAGACCCAGCGGCCATTCTCTCTGGTAACGAGCAGAGAAGAAGTAGAGGCCCGCGGCCATTGGGCCCAGATTGAGAGACCAGTCCAGGGGCCCGAGGTTGGAGCCAGCGGGCACCCGAGGTCCCAGCACCCGGTCCCTCTGGT-GGGCAGAGACAGGCA…
>sLCL-1.11
CTGGACACATGTGCCAGACGCCTGGGCCTCTAAGGCCCTCGGGTCCCCCTGGACCCCGGCCTCAGCACCCCTGCTGCTCCCCTCCTGCCACCCCAGCCTCCCCCCCTCCCCGTCCCCCTTCGCTCCTGATCCTCCCCCGGTCCCCAGTAGGGCCGCCTGTCCCCCTGCACCCAGTACCTGCCCCTCTTGGCCACGCACCCCGGGCCAGGCCACCTTAGACCCGGCCAAGCCCCATCCCTGAAGACCCAGCGGCCATTCTCTCTGGTAACGAGCAGAGAAGAAGTAGAGGCCCGCGGCCATTGGGCCCAGATTGAGAGACCAGTCCAGGGGCCCGAGGTTGGAGCCAGCGGGCACCCGAGGTCCCAGCACCCGGTCCCTCTGGT-GGGCAGAGACAGGCA…
>sLCL-1.07
CTGGACACATGTGCCAGACGCCTGGGCCTCTAAGGCCCTCGGGTCCCCCTGGACCCCGGCCTCAGCACCCCTGCTGCTCCCCTCCTGCCACCCCAGCCTCCCCCCCTCCCCGTCCCCCTTCGCTCCTGATCCTCCCCCGGTCCCCAGTAGGGCCGCCTGTCCCCCTGCACCCAGTACCTGCCCCTCTTGGCCACGCACCCCGGGCCAGGCCACCTTAGACCYGGCCAAGCCCCATCCCTGAAGACCCAGCGGCCATTCTCTCTGGTAACGAGCAGAGAAGAAGTAGAGGCCCGCGGCCATTGGGCCCAGATTGAGAGACCAGTCCAGGGGCCCGAGGTTGGAGCCAGCGGGCACCCGAGGTCCCAGCACCCGGTCCCTCTGGT-GGGCAGAGACAGGCA…
>sLCL-1.10
CTGGACACATGTGCCAGACGCCTGGGCCTCTAAGGCCCTCGGGTCCCCCTGGACCCCGGCCTCAGCACCCCTGCTGCTCCCCTCCTGCCACCCCAGCCTCCCCCCCTCCCCGTCCCCCTTCGCTCCTGATCCTCCCCCGGTCCCCAGTAGGGCCGCCTGTCCCCCTGCACCCAGTACCTGCCCCTCTTGGCCACGCACCCCGGGCCAGGCCACCTTAGACCCGGCCAAGCCCCATCCCTGAAGACCCAGCGGCCATTCTCTCTGGTAACGAGCAGAGAAGAAGTAGAGGCCCGCGGCCATTGGGCCCAGATTGAGAGACCAGTCCAGGGGCCCGAGGTTGGAGCCAGCGGGCACCCGAGGTCCCAGCACCCGGTCCCTCTGGT-GGGCAGAGACAGGCA…
>sLCL-BL1.20
CTGGACACATGTGCCAGACGCCTGGGCCTCTAAGGCCCTCGGGTCCCCCTGGACCCCGGCCTCAGCACCCCTGCTGCTCCCCTCCTGCCACCCCAGCCTCCCCCCCTCCCCGTCCCCCTTCGCTCCTGATCCTCCCCCGGTCCCCAGTAGGGCCGCCTGTCCCCCTGCACCCAGTACCTGCCCCTCTTGGCCACGCACCCCGGGCCAGGCCACCTTAGACCCGGCCAAGCCCCATCCCTGAAGACCCAGCGGCCATTCTCTCTGGTAACGAGCAGAGAAGAAGTAGAGGCCCGCGGCCATTGGGCCCAGATTGAGAGACCAGTCCAGGGGCCCGAGGTTGGAGCCAGCGGGCACCCGAGGTCCCAGCACCCGGTCCCTCTGGT-GGGCAGAGACAGGCA…
>sLCL-1.08
CTGGACACATGTGCCAGACGCCTGGGCCTCTAAGGCCCTCGGGTCCCCCTGGACCCCGGCCTCAGCACCCCTGCTGCTCCCCTCCTGCCACCCCAGCCTCCCCCCCTCCCCGTCCCCCTTCGCTCCTGATCCTCCCCCGGTCCCCAGTAGGGCCGCCTGTCCCCCTGCACCCAGTACCTGCCCCTCTTGGCCACGCACCCCGGGCCAGGCCACCTTAGACCCGGCCAAGCCCCATCCCTGAAGACCCAGCGGCCATTCTCTCTGGTAACGAGCAGAGAAGAAGTAGAGGCCCGCGGCCATTGGGCCCAGATTGAGAGACCAGTCCAGGGGCCCGAGGTTGGAGCCAGCGGGCACCCGAGGTCCCAGCACCCGGTCCCTCTGGT-GGGCAGAGACAGGCA…
>sLCL-1.02
CTGGACACATGTGCCAGACGCCTGGGCCTCTAAGGCCCTCGGGTCCCCCTGGACCCCGGCCTCAGCACCCCTGCTGCTCCCCTCCTGCCACCCCAGCCTCCCCCCCTCCCCGTCCCCCTTCGCTCCTGATCCTCCCCCGGTCCCCAGTAGGGCCGCCTGTCCCCCTGCACCCAGTACCTGCCCCTCTTGGCCACGCACCCCGGGCCAGGCCACCTTAGACCCGGCCAAGCCCCATCCCTGAAGACCCAGCGGCCATTCTCTCTGGTAACGAGCAGAGAAGAAGTAGAGGCCCGCGGCCATTGGGCCCAGATTGAGAGACCAGTCCAGGGGCCCGAGGTTGGAGCCAGCGGGCACCCGAGGTCCCAGCACCCGGTCCCTCTGGT-GGGCAGAGACAGGCA…
>sLCL-IM1.05
CTGGACACATGTGCCAGACGCCTGGGCCTCTAAGGCCCTCGGGTCCCCCTGGACCCCGGCCTCAGCACCCCTGCTGCTCCCCTCCTGCCACCCCAGCCTCCCCCCCTCCCCGTCCCCCTTCGCTCCTGATCCTCCCCCGGTCCCCAGTAGGGCCGCCTGTCCCCCTGCACCCAGTACCTGCCCCTCTTGGCCACGCACCCCGGGCCAGGCCACCTTAGACCCGGCCAAGCCCCATCCCTGAAGACCCAGCGGCCATTCTCTCTGGTAACGAGCAGAGAAGAAGTAGAGGCCCGCGGCCATTGGGCCCAGATTGAGAGACCAGTCCAGGGGCCCGAGGTTGGAGCCAGCGGGCACCCGAGGTCCCAGCACCCGGTCCCTCCGGG-GGGCAGAGACAGGCA…
>YCCEL1
CTGGACACATGTGCCAGACGCCTGGGCCTCTAAGGCCCTCGGGTCCCCCTGGACCCCGGCCTCAGCAACCCTGCTGCTCCCCTCCTGCCACCCCAGCCTCCCCCCCYCCCCGTCCCCCTTCGCTCCTGATCCTCCCCCGGTCCCCAGTAGGGCCGCCTGCCCCCCTGCACCCAGTACCTGCCCCTCTTGGCCACGCACCCCGGGCCAGGCCACCTTAGACCCGGCCAAGCCCCATCCCTGAAGACCCAGCGGCCATTCTCTCTGGTAACGAGCAGAGAAGAAGTAGAGGCCCGCGGCCATTGGGCCCAGATTGAGAGACCAGTCCAGGGGCCCGAGGTTGGAGCCAGCGGGCACCCGAGGTCCCAGCACCCGGTCCCTCCGGG-GGGCAGAGACAGGCA…
>Mak_1
CTGGACACATGTGCCAGACGCCTGGGCCTCTAAGGCCCTCGGGTCCCCCTGGACCCCGGCCTCAGCACCCCTGCTGCTCCCCTCCTGCCACCCCAGCCTCCCCCCCTCCCCGTCCCCCTTCGCTCCTGATCCTCCCCCGGTCCCCAGTAGGGCCGCCTGTCCCCCTGCACCCAGTACCTGCCCCTCTTGGCCACGCACCCCGGGCCAGGCCACCTTAGACCCGGCCAAGCCCCATCCCTGAAGACCCAGCGGCCATTCTCTCTGGTAACGAGCAGAGAAGAAGTAGAGGCCCGCGGCCATTGGGCCCAGATTGAGAGACCAGTCCAGGGGCCCGAGGTTGGAGCCAGCGGGCACCCGAGGTCCCAGCACCCGGTCCCTCTGGT-GGGCAGAGACAGGCA…
>Akata_2000
CTGGACACATGTGCCAGACGCCTGGGCCTCTAAGGCCCTCGGGTCCCCCTGGACCCCGGCCTCAGCAACCCTGCTGCTCCCCTCCTGCCACCCCAGCCTCCCCCCCTCCCCGTCCCCCTTCGCTCCTGATCCTCCCCCGGTCCCCAGTAGGGCCGCCTGCCCCCCTGCACCCAGTACCTGCCCCTCTTGGCCACGCACCCCGGGCCAGGCCACCTTAGACCCGGCCAAGCCCCATCCCTGAAGACCCAGCGGCCATTCTCTCTGGTAACGAGCAGAGAAGAAGTAGAGGCCCGCGGCCATTGGGCCCAGATTGAGAGACCAGTCCAGGGGCCCGAGGTTGGAGCCAGCGGGCACCCGAGGTCCCAGCACCCGGTCCCTCCGGG-GGGCAGAGACAGGCA…
>Makau
CTGGACACATGTGCCAGACGCCTGGGCCTCTAAGGCCCTCGGGTCCCCCTGGACCCCGGCCTCAGCACCCCTGCTGCTCCCCTCCTGCCACCCCAGCCTCCCCCCCTCCCCGTCCCCCTTCGCTCCTGATCCTCCCCCGGTCCCCAGTAGGGCCGCCTGTCCCCCTGCACCCAGTACCTGCCCCTCTTGGCCACGCACCCCGGGCCAGGCCACCTTAGACCCGGCCAAGCCCCATCCCTGAAGACCCAGCGGCCATTCTCTCTGGTAACGAGCAGAGAAGAAGTAGAGGCCCGCGGCCATTGGGCCCAGATTGAGAGACCAGTCCAGGGGCCCGAGGTTGGAGCCAGCGGGCACCCGAGGTCCCAGCACCCGGTCCCTCTGGT-GGGCAGAGACAGGCA…
>sLCL-IM1.16
CTGGACACATGTGCCAGACGCCTGGGCCTCTAAGGCCCTCGGGTCCCCCTGGACCCCGGCCTCAGCAACCCTGTTGCTCCCCTCCTGCCACCCCAGCCTCCCCCCCTCCCCGTCCCCCTTCGCTCCTGATCCTCCCCCGGTCCCCAGTAGGGCCGCCTGCCCCCCTGCACCCAGTACCTGCCCCTCTTGGCCACGCACCCCGGGCCAGGCCACCTTAGACCCGGCCAAGCCCCATCCCTGAAGACCCAGCGGCCATTCTCTCTGGTAACGAGCAGAGAAGAAGTAGAGGCCCGCGGCCATTGGGCCCAGATTGAGAGACCAGTCCAGGGGCCCGAGGTTGGAGCCAGCGGGCACCCGAGGTCCCAGCACCCGGTCCCTCCGGG-GGGCAGAGACAGGCA…
>HKN14
CTGGACACATGTGCCAGACGCCTGGGCCTCTAAGGCCCTCGGGTCCCCCTGGACCCCGGCCTCAGCAACCCTGCTGCTCCCCTCCTGCCACCCCAGCCTCCCCCCCTCCCCGTCCCCCTTCGCTCCTGATCCTCCCCCGGTCCCCAGTAAGGCCGCCTGTCCCCCTGCACCCAGTACCTGCCCCTCTTGGCCACGCACCCCGGGCCAGGCCACCTTAGACCCGGCCAAGCCCCATCCCTGAAGACCCAGCGGCCATTCTCTCTGGTAACGAGCAGAGAAGAAGTAGAGGCCCGCGGCCATTGGGCCCAGATTGAGAGACCAGTCCAGGGGCCCGAGGTTGGAGCCAGCGGGCACCCGAGGTCCCAGCACCCGGTCCCTCCGGG-GGGCAGAGACAGGCA…
>sLCL-1.18
CTGGACACATGTGCCAGACGCCTGGGCCTCTAAGGCCCTCGGGTCCCCCTGGACCCCGGCCTCAGCACCCCTGCTGCTCCCCTCCTGCCACCCCAGCCTCCCCCCCTCCCCGTCCCCCTTCGCTCCTGATCCTCCCCCGGTCCCCAGTAGGGCCGCCTGTCCCCCTGCACCCAGTACCTGCCCCTCTTGGCCACGCACCCCGGGCCAGGCCACCTTAGACCCGGCCAAGCCCCATCCCTGAAGACCCAGCGGCCATTCTCTCTGGTAACGAGCAGAGAAGAAGTAGAGGCCCGCGGCCATTGGGCCCAGATTGAGAGACCAGTCCAGGGGCCCGAGGTTGGAGCCAGCGGGCACCCGAGGTCCCAGCACCCGGTCCCTCTGGT-GGGCAGAGACAGGCA…
>BL36
CTGGACACATGTGCCAGACGCCTGGGCCTCTAAGGCCCTCGGGTCCCCCTGGACCCCGGCCTCAGCAACCCTGCTGCTCCCCTCCTGCCACCCCAGCCTCCCCCCCTCCCCGTCCCCCTTCGCTCCTGTTCCTCCCCCGGTCCCCAGTAGGGCCGCCTGCCCCCCTGCACCCAGTACCTGCCCCTCTTGGCCACGCACCCCGGGCCAGGCCACCTTAGACCCGGCCAAGCCCCATCCCTGAAGACCCAGCGGCCATTCTCTCTGGTAACGAGCAGAGAAGAAGTAGAGGCCCGCGGCCATTGGGCCCAGATTGAGAGACCAGTCCAGGGGCCCGAGGTTGGAGCCAGCGGGCACCCGAGGTCCCAGCACCCGGTCCCTCCGGG-GGGCAGAGACAGGCA…
>HL01
CTGGACACATGTGCCAGACGCCTTGGCCTCTAAGGCCCTCGGGTCCCCCTGGACCCCGGCCTCAGCAACCCTGCTGCTCCCCTCCTGCCACCCCAGCCTCCCCCCCTCCCCGTCCCCCTTCGCTCCTGATCCTCCCCCGGTCCCCAGTAGGGCCGCCTGCCCCCCTGCACCCAGTACCTGCCCCTCTTGGCCACGCACCCCGGGCCAGGCCACCTTAGACCCGGCCAAGCCCCATCCCTGAAGACCCAGCGGCCATTCTCTCTGGTAACGAGCAGAGAAGAAGTAGAGGCCCGCGGCCATTGGGCCCAGATTGAGAGACCAGTCCAGGGGCCCGAGGTTGGAGCCAGCGGGCACCCGAGGTCCCAGCACCCGGTCCCTCCGGG-GGGCAGAGACAGGCA…
>HKN15
CTGGACACATGTGCCAGACGCCTGGGCCTCTAAGGCCCTCGGGTCCCCCTGGACCCCGGCCTCAGCAACCCTGCTGCTCCCCTCCTGCCACCCCAGCCTCCCCCCCTCCCCGTCCCCCTTCGCTCCTGATCCTCCCCCGGTCCCCAGTAGGGCCGCCTGCCCCCCTGCACCCAGTACCTGCCCCTCTTGGCCACGCACCCCGGGCCAGGCCACCTTAGACCCGGCCAAGCCCCATCCCTGAAGACCCAGCGGCCATTCTCTCTGGTAACGAGCAGAGAAGAAGTAGAGGCCCGCGGCCATTGGGCCCAGATTGAGAGACCAGTCCAGGGGCCCGAGGTTGGAGCCAGCGGGCACCCGAGGTCCCAGCACCCGGTCCCTCCGGG-GGGCAGAGACAGGCA…
>HKN19
CTGGACACATGTGCCAGACGCCTGGGCCTCTAAGGCCCTCGGGTCCCCCTGGACCCCGGCCTCAGCAACCCTGCTGCTCCCCTCCTGCCACCCCAGCCTCCCCCCCTCCCCGTCCCCCTTCGCTCCTGATCCTCCCCCGGTCCCCAGTAGGGCCGCCTGCCCCCCTGCACCCAGTACCTGCCCCTCTTGGCCACGCACCCCGGGCCAGGCCACCTTAGACCCGGCCAAGCCCCATCCCTGAAGACCCAGCGGCCATTCTCTCTGGTAACGAGCAGAGAAGAAGTAGAGGCCCGCGGCCATTGGGCCCAGATTGAGAGACCAGTCCAGGGGCCCGAGGTTGGAGCCAGCGGGCACCCGAGGTCCCAGCACCCGGTCCCTCCGGG-GGGCAGAGACAGGCA…
>D3201.2
CTGGACACATGTGCCAGACGCCTGGGCCTCTAAGGCCCTCGGGTCCCCCTGGACCCCGGCCTCAGCAACCCTGCTGCTCCCCTCCTGCCACCCCAGCCTCCCCCCCTCCCCGTCCCCCTTCGCTCCTGATCCTCCCCCGGTCCCCAGTAGGGCCGCCTGCCCCCCTGCACCCAGTACCTGCCCCTCTTGGCCACGCACCCCGGGCCAGGCCACCTTAGACCCGGCCAAGCCCCATCCCTGAAGACCCAGCGGCCATTCTCTCTGGTAACGAGCAGAGAAGAAGTAGAGGCCCGCGGCCATTGGGCCCAGATTGAGAGACCAGTCCAGGGGCCCGAGGTTGGAGCCAGCGGGCACCCGAGGTCCCAGCACCCGGTCCCTCCGGG-GGGCAGAGACAGGCA…
>pLCL-TRL1-post
CTGGACACATGTGCCAGACGCCTGGGCCTCTAAGGCCCTCGGGTCCCCCTGGACCCCGGCCTCAGCAACCCTGCTGCTCCCCTCCTGCCACCCCAGCCTCCCCCCCTCCCCGTCCCCCTTCGCTCCTTATCCTCCCCCGGTCCCCAGTAGGGCCGCCTGCCCCCCTGCACCCAGTACCTGCCCCTCTTGGCCACGCACCCCGGGCCAGGCCACCTTAGACCCGGCCAAGCCCCATCCCTGAAGACCCAGCGGCCATTCTCTCTGGTAACGAGCAGAGAAGAAGTAGAGGCCCGCGGCCATTGGGCCCAGATTGAGAGACCAGTCCRGGGGCCCGAGGTTGGAGCCAGCGGGCACCCGAGGTCCCAGCACCCGGTCCCTCYGGK-GGGCAGAGACAGGCA…
>pLCL-TRL1-pre
CTGGACACATGTGCCAGACGCCTGGGCCTCTAAGGCCCTCGGGTCCCCCTGGACCCCGGCCTCAGCAACCCTGCTGCTCCCCTCCTGCCACCCCAGCCTCCCCCCCTCCCCGTCCCCCTTCGCTCCTTATCCTCCCCCGGTCCCCAGTAGGGCCGCCTGCCCCCCTGCACCCAGTACCTGCCCCTCTTGGCCACGCACCCCGGGCCAGGCCACCTTAGACCCGGCCAAGCCCCATCCCTGAAGACCCAGCGGCCATTCTCTCTGGTAACGAGCAGAGAAGAAGTAGAGGCCCGCGGCCATTGGGCCCAGATTGAGAGACCAGTCCRGGGGCCCGAGGTTGGAGCCAGCGGGCACCCGAGGTCCCAGCACCCGGTCCCTCYGGK-GGGCAGAGACAGGCA…
>sLCL-2.15
CTGGACACATGTGCCAGACGCCTGGGCCTCTAAGGCCCTCGGGTCCCCCTGGACCCCGGCCTCAGCAACCCTGCTGCTCCCCTCCTGCCACCCCAGCCTCCCCCCCTCCCCGTCCCCCTTCGCTCCTTATCCTCCCCCGGTCCCCAGTAGGGCCGCCTGCCCCCCTGCACCCAGTACCTGCCCCTCTTGGCCACGCACCCCGGGCCAGGCCACCTTAGACCCGGCCAAGCCCCATCCCTGAAGACCCAGCGGCCATTCTCTCTGGTAACGAGCAGAGAAGAAGTAGAGGCCCGCGGCCATTGGGCCCAGATTGAGAGACCAGTCCAGGGGCCCGAGGTTGGAGCCAGCGGGCACCCGAGGTCCCAGCACCCGGTCCCTCCGGG-GGGCAGAGACAGGCA…
>sLCL-2.14
CTGGACACATGTGCCAGACGCCTGGGCCTCTAAGGCCCTCGGGTCCCCCTGGACCCCGGCCTCAGCAACCCTGCTGCTCCCCTCCTGCCACCCCAGCCTCCCCCCCTCCCCGTCCCCCTTCGCTCCTTATCCTCCCCCGGTCCCCAGTAGGGCCGCCTGCCCCCCTGCACCCAGTACCTGCCCCTCTTGGCCACGCACCCCGGGCCAGGCCACCTTAGACCCGGCCAAGCCCCATCCCTGAAGACCCAGCGGCCATTCTCTCTGGTAACGAGCAGAGAAGAAGTAGAGGCCCGCGGCCATTGGGCCCAGATTGAGAGACCAGTCCAGGGGCCCGAGGTTGGAGCCAGCGGGCACCCGAGGTCCCAGCACCCGGTCCCTCCGGG-GGGCAGAGACAGGCA…
>sLCL-2.16
CTGGACACATGTGCCAGACGCCTGGGCCTCTAAGGCCCTCGGGTCCCCCTGGACCCCGGCCTCAGCAACCCTGCTGCTCCCCTCCTGCCACCCCAGCCTCCCCCCCTCCCCGTCCCCCTTCGCTCCTTATCCTCCCCCGGTCCCCAGTAGGGCCGCCTGCCCCCCTGCACCCAGTACCTGCCCCTCTTGGCCACGCACCCCGGGCCAGGCCACCTTAGACCCGGCCAAGCCCCATCCCTGAAGACCCAGCGGCCATTCTCTCTGGTAACGAGCAGAGAAGAAGTAGAGGCCCGCGGCCATTGGGCCCAGATTGAGAGACCAGTCCAGGGGCCCGAGGTTGGAGCCAGCGGGCACCCGAGGTCCCAGCACCCGGTCCCTCCGGG-GGGCAGAGACAGGCA…
>Wewak_1
CTGGACACATGTGCCAGACGCCTGGGCCTCTAAGGCCCTCGGGTCCCCCTGGACCCCGGCCTCAGCAACCCTGTTGCTCCCCTCCTGCCACCCCAGCCTCCCCCCCTCCCCGTCCCCCTTCGCTCCTGATCCTCCCCCGGTCCCCAGTAGGGCCGCCTGCCCCCCTGCACCCAGTACCTGCCCCTCTTGGCCACRCACCCCGGGCCAGGCCACCTTAGACCCGGCCA-GCCCCATCCCTGAAGACCCAGCGGCCATTCTCTCTGGTAACGAGCAGAGAAGAAGTAGAGGCCCGCGGCCATTGGGCCCAGATTGAGAGACCAGTCCAGGGGCCCGAGGTTGGAGCCAGCGGGCACCCGAGGTCCCAGCACCCGGTCCCTCCGGT-GGGCAGAGACAGGCA…
>sLCL-2.22
CTGGACACATGTGCCAGACGCCTGGGCCTCTAAGGCCCTCGGGTCCCCCTGGACCCCGGCCTCAGCAACCCTGCTGCTCCCCTCCTGCCACCCCAGCCTCCCCCCCTCCCCGTCCCCCTTCGCTCCTTATCCTCCCCCGGTCCCCAGTAGGGCCGCCTGCCCCCCTGCACCCAGTACCTGCCCCTCTTGGCCACGCACCCCGGGCCAGGCCACCTTAGACCCGGCCAAGCCCCATCCCTGAAGACCCAGCGGCCATTCTCTCTGGTAACGAGCAGAGAAGAAGTAGAGGCCCGCGGCCATTGGGCCCAGATTGAGAGACCAGTCCAGGGGCCCGAGGTTGGAGCCAGCGGGCACCCGAGGTCCCAGCACCCGGTCCCTCCGGG-GGGCAGAGACAGGCA…
>sLCL-2.21
CTGGACACATGTGCCAGACGCCTGGGCCTCTAAGGCCCTCGGGTCCCCCTGGACCCCGGCCTCAGCAACCCTGCTGCTCCCCTCCTGCCACCCCAGCCTCCCCCCCTCCCCGTCCCCCTTCGCTCCTTATCCTCCCCCGGTCCCCAGTAGGGCCGCCTGCCCCCCTGCACCCAGTACCTGCCCCTCTTGGCCACGCACCCCGGGCCAGGCCACCTTAGACCCGGCCAAGCCCCATCCCTGAAGACCCAGCGGCCATTCTCTCTGGTAACGAGCAGAGAAGAAGTAGAGGCCCGCGGCCATTGGGCCCAGATTGAGAGACCAGTCCAGGGGCCCGAGGTTGGAGCCAGCGGGCACCCGAGGTCCCAGCACCCGGTCCCTCCGGG-GGGCAGAGACAGGCA…
>sLCL-IS2.01
CTGGACACATGTGCCAGACGCCTGGGCCTCTAAGGCCCTCGGGTCCCCCTGGACCCCGGCCTCAGCAACCCTGCTGCTCCCCTCCTGCCACCCCAGCCTCCCCCCCTCCCCGTCCCCCTTCGCTCCTGATCCTCCCCCGGTCCCCAGTAGGGCCGCCTGCCCCCCTGCACCCAGTACCTGCCCCTCTTGGCCACGCACCCCGGGCCAGGCCACCTTAGACCCGGCCAAGCCCCATCCCTGAAGACCCAGCGGCCATTCTCTCTGGTAACGAGCAGAGAAGAAGTAGAGGCCCGCGGCCATTGGGCCCAGATTGAGAGACCAGTCCAGGGGCCCGAGGTTGGAGCCAGCGGGCACCCGAGGTCCCAGCACCCGGTCCCTCCGGG-GGGCAGAGACAGGCA…
>sLCL-IS1.15
CTGGACACATGTGCCAGACGCCTGGGCCTCTAAGGCCCTCGGGTCCCCCTGGACCCCGGCCTCAGCAACCCTGCTGCTCCCCTCCTGCCACCCCAGCCTCCCCCCCTCCCCGTCCCCCTTCGCTCCTGATCCTCCCCCGGTCCCCAGTAGGGCCGCCTGCCCCCCTGCACCCAGTACCTGCCCCTCTTGGCCACGCACCCCGGGCCAGGCCACCTTAGACCCGGCCAAGCCCCATCCCTGAAGACCCAGCGGCCATTCTCTCTGGTAACGAGCAGAGAAGAAGTAGAGGCCCGCGGCCATTGGGCCCAGATTGAGAGACCAGTCCAGGGGCCCGAGGTTGGAGCCAGCGGGCACCCGAGGTCCCAGCACCCGGTCCCTCCGGG-GGGCAGAGACAGGCA…
>HL04
CTGGACACATGTGCCAGACGCCTGGGCCTCTAAGGCCCTCGGGTCCCCCTGGACCCCGGCCTCAGCACCCCTGCTGCTCCCCTCCTGCCACCCCAGCCTCCCCCCCTCCCCGTCCCCCTTCGCTCCTGATCCTCCCCCGGTCCCCAGTAGGGCCGCCTGTCCCCCTGCACCCAGTACCTGCCCCTCTTGGCCACGCACCCCGGGCCAGGCCACCTTAGACCCGGCCAAGCCCCATCCCTGAAGACCCAGCGGCCATTCTCTCTGGTAACGAGCAGAGAAGAAGTAGAGGCCCGCGGCCATTGGGCCCAGAWTGAGAGACCAGTCCAGGGGCCCGAGGTTGGAGCCAGCGGGCACCCGAGGTCCCAGCACCCGGTCCCTCCGGG-GGGCAGAGACAGGCA…
>HL05
CTGGACACATGTGCCAGACGCCTGGGCCTCTAAGGCCCTCGGGTCCCCCTGGACCCCGGCCTCAGCACCCCTGCTGCTCCCCTCCTGCCACCCCAGCCTCCCCCCCTCCCCGTCCCCCTTCGCTCCTGATCCTCCCCCGGTCCCCAGTAGGGCCGCCTGCCCCCCTGCACCCAGTACCTGCCCCTCTTGGCCACGCACCCCGGGCCAGGCCACCTTAGACCCGGCCAAGCCCCATCCCTGAAGACCCAGCGGCCATTCTCTCTGGTAACGAGCAGAGAAGAAGTAGAGGCCCGCGGCCATTGGGCCCAGATTGAGAGACCAGTCCAGGGGCCCGAGGTTGGAGCCAGCGGGCACCCGAGGTCCCAGCACCCGGTCCCTCCGGG-GGGCAGAGACAGGCA…
>C666.1imp
CTGGACACATGTGCCAGACGCCTGGGCCTCTAAGGCCCTCGGGTCCCCCTGGACCCCGGCCTCAGCAACCCTGCTGCTCCCCTCCTGCCACCCCAGCCTCCCCCCCTCCCCGTCCCCCTTCGCTCCTGATCCTCCCCCGGTCCCCAGTAGGGCCGCCTGCCCCCCTGCACCCAGTACCTGCCCCTCTTGGCCACGCACCCCGGGCCAGGCCACCTTAGACCCGGCCAAGCCCCATCCCTGAAGACCCAGCGGCCATTCTCTCTGGTAACGAGCAGAGAAGAAGTAGAGGCCCGCGGCCATTGGGCCCAGATTGAGAGACCAGTCCAGGGGCCCGAGGTTGGAGCCRGCGGGCACCCGAGGTCCCAGCACCCGGTCCCTCCGGG-GGGCAGAGACAGGCA…
>BL37
CTGGACACATGTGCCAGACGCCTGGGCCTCTAAGGCCCTCGGGTCCCCCTGGACCCCGGCCTCAGCAACCCTGCTGCTCCCCTCCTGCCACCCCAGCCTCCCCCCCTCCCCGTCCCCCTTCGCTCCTGATCCTCCCCCGGTCCCCAGTAGGGCCGCCTGTCCCCCTGCACCCAGTACCTGCCCCTCTTGGCCACGCACCCCGGGCCAGGCCACCTTAGACCCGGCCAAGCCCCATCCCTGAAGACCCAGCGGCCATTCTCTCTGGTAACGAGCAGAGAAGAAGTAGAGGCCCGCGGCCATTGGGCCCAGATTGAGAGACCAGTCCAGGGGCCCGAGGTTGGAGCCAGCGGGCACCCGAGGTCCCAGCACCCGGTCCCTCCGGGGGGGCAGAGACAGGCA…
>sLCL-1.19
CTGGACACATGTGCCAGACGCCTGGGCCTCTAAGGCCCTCGGGTCCCCCTGGACCCCGGCCTCAGCACCCCTGCTGCTCCCCTCCTGCCACCCCAGCCTCCCCCCCTCCCCGTCCCCCTTCGCTCCTGATCCTCCCCCGGTCCCCAGTAGGGCCGCCTGTCCCCCTGCACCCAGTACCTGCTCCTCTTGGCCACGCACCCCGGGCCAGGCCACCTTAGACCCGGCCAAGCCCCATCCCTGAAGACCCAGCGGCCATTCTCTCTGGTAACGAGCAGAGAAGAAGTAGAGGCCCGCGGCCATTGGGCCCAGATTGAGAGACCAGTCCAGGGGCCCGAGGTTGGAGCCAGCGGGCACCCGAGGTCCCAGCACCCGGTCCCTCCGGG-GGGCAGAGACAGGCA…
>M-ABA
CTGGACACATGTGCCAGACGCCTGGGCCTCTAAGGCCCTCGGGTCCCCCTGGACCCCGGCCTCAGCACCCCTGCTGCTCCCCTCCTGCCACCCCAGCCTCCCCCCCTCCCCGTCCCCCTTCGCTCCTGATCCTCCCCCGGTCCCCAGTAGGGCCGCCTGTCCCCCTGCACCCAGTACCTGCCCCTCTTGGCCACGCACCCCGGGCCAGGCCACCTTAGACCCGGCCAAGCCCCATCCCTGAAGACCCAGCGGCCATTCTCTCTGGTAACGAGCAGAGAAGAAGTAGAGGCCCGCGGCCATTGGGCCCAGATTGAGAGACCAGTCCAGGGGCCCGAGGTTGGAGCCAGCGGGCACCCGAGGTCCCAGCACCCGGTCCCTCCGGGGGGGCAGAGACAGGCA…
>sLCL-IM1.02
CTGGACACATGTGCCAGACGCCTGGGCCTCTAAGGCCCTCGGGTCCCCCTGGACCCCGGCCTCAGCACCCCTGCTGCTCCCCTCCTGCCACCCCAGCCTCCCCCCCTCCCCGTCCCCCTTCGCTCCTGATCCTCCCCCGGTCCCCAGTAGGGCCGCCTGTCCCCCTGCACCCAGTACCTGCCCCTCTTGGCCACGCACCCCGGGCCAGGCCACCTTAGACCCGGCCAAGCCCCATCCCTGAAGACCCAGCGGCCATTCTCTCTGGTAACGAGCAGAGAAGAAGTAGAGGCCCGCGGCCATTGGGCCCAGATTGAGAGACCAGTCCAGGGGCCCGAGGTTGGAGCCAGCGGGCACCCGAGGTCCCAGCACCCGGTCCCTCCGGG-GGGCAGAGACAGGCA…
>sLCL-IS1.13
CTGGACACATGTGCCAGACGCCTGGGCCTCTAAGGCCCTCGGGTCCCCCTGGACCCCGGCCTCAGCAACCCTGCTGCTCCCCTCCTGCCACCCCAGCCTCCCCCCYTCCCCGTCCCCCTTCGCTCCTGATCCTCCCCCGGTCCCCAGTAGGGCCGCCTGCCCCCCTGCACCCAGTACCTGCCCCTCTTGGCCACGCACCCCGGGCCAGGCCACCTTAGACCCGGCCAAGCCCCATCCCTGAAGACCCAGCGGCCATTCTCTCTGGTAACGAGCAGAGAAGAAGTAGAGGCCCGCGGCCATTGGGCCCAGATTGAGAGACCAGTCCAGGGGCCCGAGGTTGGAGCCAGCGGGCACCCGAGGTCCCAGCACCCGGTCCCTCCGGG-GGGCAGAGACAGGCA…

## Sheet: Supplementary data SD2
Supplementary Data SD2. Multiple sequence alignment of consensus sequences.
Multiple sequence alignment (fasta format) for 85 virus strains of the full template including upstream and downstream unique sequences and 1.6 repeat units in IR1, used to define BWRF1 subtypes and SNP densities.
>B95-8
GGGGGGGACTAAGGTCCCACTACAAAAACTCTGTGTTCTGCTGCAAATTTTAGATCAGATGGCATAGAGACAAGGACACCGAAGACCCCCAGAGCCCTCATCGCAGGGTTCTTACCATGCGGCCATGTAGGCCCACTTAACACTACAAGACCTACGCCTCTCCATTCATCATGTAACCCACAAATCATCTAAACCGTAAGTCTAAGGGCCTCCTGAGGTTTTCTCAGGAGGCCCTAATGTATAATTAATCATGCATTTGATTTTAAAAAAGTAGGTTACACTCATTTTAGGCCAGACTTTATTTGCAGATTAATAATTTATGTGATTCTCCTTCCCTCTAGGACTGAAGAAACAGCCTCCTGCACGTGAGCATGTATCTGAAATAATTATTATGTCATA…
>sLCL1.19
GGGGGGGACTAAGGTCCCACTACAAAAACTCTGTGTTCTGCTGCAAATTTTAGATCAGATGGCATAGAGACAAGGACACCGAAGACCCCCAGAGCCCTCATCGCAGGGTTCTTACCATGCGGCCATGTAGGCCCACTTAACACTACAAGACCTACGCCTCCCCATTCATCATGTAACCCGCAAATCATCTAAACCGTAAGTCTAAGGGCCTCCTGAGGTTTTCTCAGGAGGCCCTAATGTATAATTAATCATGCATTTGATTTAAAAAAGGTAGATTACACTCATTTTAGGCCAGTCTTTATTTGCAGATTAATAATTTATGTGATTCTCCTTCCCTCTAGGACTGAAGAAACAGCCTCCTGCACGTGAGCATGTATCTGAAATAATTATTATGTCATA…
>pLCLTRL1post
GGGGGGGACTAAGGTCCCACTACAAAAACTCTGTGTTCTGCTGCAAATTTTAGATAAGATGGCATAGAGACAAGGACACCGAAGACCCCCAGAGCCCTCATCGCAGGGTTCTTACCATGCGGCCATGTAGGCCCACTTAACACTACAAGACCTACGCCTCTCCATTCATCATGTAACCCACAAATCATCTAAACCGTAAGTCTAAGGGCCTCCTGAGGTTTTCTCAGGAGGCCCTAATGTATAATTAATCATGCATTTGATTTTAAAAAAGTAGGTTACACTCATTTTAGGCCAGACTTTATTTGCAGATTAATAATTTATGTGATTCTCCTTCCCTCTAGGACTGAAGAAACAGCCTCCTGCACGTGAGCATGTATCTGAAATAATTATTATGTCATA…
>pLCLTRL1pre
GGGGGGGACTAAGGTCCCACTACAAAAACTCTGTGTTCTGCTGCAAATTTTAGATAAGATGGCATAGAGACAAGGACACCGAAGACCCCCAGAGCCCTCATCGCAGGGTTCTTACCATGCGGCCATGTAGGCCCACTTAACACTACAAGACCTACGCCTCTCCATTCATCATGTAACCCACAAATCATCTAAACCGTAAGTCTAAGGGCCTCCTGAGGTTTTCTCAGGAGGCCCTAATGTATAATTAATCATGCATTTGATTTTAAAAAAGTAGGTTACACTCATTTTAGGCCAGACTTTATTTGCAGATTAATAATTTATGTGATTCTCCTTCCCTCTAGGACTGAAGAAACAGCCTCCTGCACGTGAGCATGTATCTGAAATAATTATTATGTCATA…
>Wewak_1
GGGGGGGACTAAGGTCCCACTACAAAAACTCTGTGTTCTGCTGCAAATTTTAGATCAGATGGCATAGAGACAAGGACACCGAAGACCCCCAGAGCCCTCATCGCAGGGTTCTTACCATGCGGCCATGTAGGCCCACTTAACACTACAAGACCTACGCCTCCCCATTCATCATGTAACCCGCAAATCATCTAAACCGTAAGTCTAAGGGCCTCCTGAGGTTTTCTCAGGAGGCCCTAATGTATAATTAATCATGCATTTGATTTAAAAAAAGTAGGTTATACTCATTTTAGGCCAGTCTTTATTTGCAGATTAATAATTTATGTGATTCTCCTTCCCTCTAGGACTGAAGAAACAGCCTCCTGCACGTGAGCATGTATCTGAAATAATTATTATGTCATA…
>sLCL2.14
GGGGGGGACTAAGGTCCCACTACAAAAACTCTGTGTTCTGCTGCAAATTTTAGATAAGATGGCATAGAGACAAGGACACCGAAGACCCCCAGAGCCCTCATCGCAGGGTTCTTACCATGCGGCCATGTAGGCCCACTTAACACTACAAGACCTACGCCTCTCCATTCATCATGTAACCCACAAATCATCTAAACCGTAAGTCTAAGGGCCTCCTGAGGTTTTCTCAGGAGGCCCTAATGTATAATTAATCATGCATTTGATTTTAAAAAAGTAGGTTACACTCATTTTAGGCCAGACTTTATTTGCAGATTAATAATTTATGTGATTCTCCTTCCCTCTAGGACTGAAGAAACAGCCTCCTGCACGTGAGCATGTATCTGAAATAATTATTATGTCATA…
>sLCL2.21
GGGGGGGACTAAGGTCCCACTACAAAAACTCTGTGTTCTGCTGCAAATTTTAGATAAGATGGCATAGAGACAAGGACACCGAAGACCCCCAGAGCCCTCATCGCAGGGTTCTTACCATGCGGCCATGTAGGCCCACTTAACACTACAAGACCTACGCCTCTCCATTCATCATGTAACCCACAAATCATCTAAACCGTAAGTCTAAGGGCCTCCTGAGGTTTTCTCAGGAGGCCCTAATGTATAATTAATCATGCATTTGATTTTAAAAAAGTAGGTTACACTCATTTTAGGCCAGACTTTATTTGCAGATTAATAATTTATGTGATTCTCCTTCCCTCTAGGACTGAAGAAACAGCCTCCTGCACGTGAGCATGTATCTGAAATAATTATTATGTCATA…
>sLCL2.22
GGGGGGGACTAAGGTCCCACTACAAAAACTCTGTGTTCTGCTGCAAATTTTAGATAAGATGGCATAGAGACAAGGACACCGAAGACCCCCAGAGCCCTCATCGCAGGGTTCTTACCATGCGGCCATGTAGGCCCACTTAACACTACAAGACCTACGCCTCTCCATTCATCATGTAACCCACAAATCATCTAAACCGTAAGTCTAAGGGCCTCCTGAGGTTTTCTCAGGAGGCCCTAATGTATAATTAATCATGCATTTGATTTTAAAAAAGTAGGTTACACTCATTTTAGGCCAGACTTTATTTGCAGATTAATAATTTATGTGATTCTCCTTCCCTCTAGGACTGAAGAAACAGCCTCCTGCACGTGAGCATGTATCTGAAATAATTATTATGTCATA…
>sLCL2.16
GGGGGGGACTAAGGTCCCACTACAAAAACTCTGTGTTCTGCTGCAAATTTTAGATAAGATGGCATAGAGACAAGGACACCGAAGACCCCCAGAGCCCTCATCGCAGGGTTCTTACCATGCGGCCATGTAGGCCCACTTAACACTACAAGACCTACGCCTCTCCATTCATCATGTAACCCACAAATCATCTAAACCGTAAGTCTAAGGGCCTCCTGAGGTTTTCTCAGGAGGCCCTAATGTATAATTAATCATGCATTTGATTTTAAAAAAGTAGGTTATACTCATTTTAGGCCAGACTTTATTTGCAGATTAATAATTTATGTGATTCTCCTTCCCTCTAGGACTGAAGAAACAGCCTCCTGCACGTGAGCATGTATCTGAAATAATTATTATGTCATA…
>sLCL2.15
GGGGGGGACTAAGGTCCCACTACAAAAACTCTGTG-----------ATTTTAGATAAGATGGCATAGAGACAAGGACACCGAAGACCCCCAGAGCCCTCATCGCAGGGTTCTTACCATGCGGCCATGTAGGCCCACTTAACACTACAAGACCTACGCCTCTCCATTCATCATGTAACCCACAAATCATCTAAACCGTAAGTCTAAGGGCCTCCTGAGGTTTTCTCAGGAGGCCCTAATGTATAATTAATCATGCATTTGATTTTAAAAAAGTAGGTTACACTCATTTTAGGCCAGACTTTATTTGCAGATTAATAATTTATGTGATTCTCCTTCCCTCTAGGACTGAAGAAACAGCCTCCTGCACGTGAGCATGTATCTGAAATAATTATTATGTCATA…
>Mak_1
GGGGGGGACTAAGGTCCCACTACAAAAACTCTGTGTTCTGCTGCAAATTGTAGATCAGATGGCATAGAGACAAGGACACCGAAGACCCCCAGAGCCCTCATCGCAGGGTTCTTACCATGCGGCCATGTAGGCCCACTTAACACTACAAGACCTACGCCTCCCCATTCATCATGTAACCCGCAAATCATCTAAACCGTAAGTCTAAGGGCCTCCTGAGGTTTTCTCAGGAGGCCCTAATGTATAATTAATCATGCATTTGATTTAAAAAAGGTAGATTACACTCATTTTAGGCCAGTCTTTATTGGCAGATTAATAATTTATGTGATTCTCCTTCCCTCTAGGACTGAAGAAACAGCCTCCTGCACGTGAGCATGTATCTGAAATAATTATTATGTCATA…
>Makau
GGGGGGGACTAAGGTCCCACTACAAAAACTCTGTGTTCTGCTGCAAATTGTAGATCAGATGGCATAGAGACAAGGACACCGAAGACCCCCAGAGCCCTCATCGCAGGGTTCTTACCATGCGGCCATGTAGGCCCACTTAACACTACAAGACCTACGCCTCCCCATTCATCATGTAACCCGCAAATCATCTAAACCGTAAGTCTAAGGGCCTCCTGAGGTTTTCTCAGGAGGCCCTAATGTATAATTAATCATGCATTTGATTTAAAAAAGGTAGATTACACTCATTTTAGGCCAGTCTTTATTGGCAGATTAATAATTTATGTGATTCTCCTTCCCTCTAGGACTGAAGAAACAGCCTCCTGCACGTGAGCATGTATCTGAAATAATTATTATGTCATA…
>sLCL1.17
GGGGGGGACTAAGGTCCCACTACAAAAACTCTGTGTTCTGCTGCAAATTTTAGATCAGATGGCATAGAGACAAGGACACCGAAGACCCCCAGAGCCCTCATCGCAGGGTTCTTACCATGCGGCCATGTAGGCCCACTTAACACTACAAGACCTACGCCTCTCCATTCATCATGTAACCCACAAATCATCTAAACCGTAAGTCTAAGGGCCTCCTGAGGTTTTCTCAGGAGGCCCTAATGTATAATTAATCATGCATTTGATTTTTAAAAAGTAGGTTACACTCATTTTAGGCCAGACTTTATTTGCAGATTAATAATTTATGTGATTCTCCTTCCCTCTAGGACTGAAGAAACAGCCTCCTGCACGTGAGCATGTATCTGAAATAATTATTATGTCATA…
>L591
GGGGGGGACTAAGGTCCCACTACAAAAACTCTGTGTTCTGCTGCAAATTGTAGATCAGATGGCATAGAGACAAGGACACCGAAGACCCCCAGAGCCCTCATCGCAGGGTTCTTACCATGCGGCCATGTAGGCCCACTTAACACTACAAGACCTACGCCTCGCCATTCATCATGTAACCCGCAAATCATCTAAACCGTAAGTCTAAGGGCCTCCTGAGGTTTTCTCAGGAGGCCCTAATGTATAATTAATCATGCATTTGATTTAAAAAAGGTAGATTACACTCATTTTAGGCCAGTCTTTATTTGCAGATTAATAATTTATGTGATTCTCCTTCCCTCTAGGACTGA----------------------------------------------------…
>sLCLIS1.18
GGGGGGGACTAAGGTCCCACTACAAAAACTCTGTGTTCTGCTGCAAATTTTAGATCAGATGGCATAGAGACAAGGACACCGAAGACCCCCAGAGCCCTCATCGCAGGGTTCTTACCATGCGGCCATGTAGGCCCACTTAACACTACAAGACCTACGCCTCGCCATTCATCATGTAACCCGCAAATCATCTAAACCGTAAGTCTAAGGGCCTCCTGAGGTTTTCTCAGGAGGCCCTAATGTATAATTAATCATGCATTTGATTTAAAAAAGGTAGATTACACTCATTTTAGGCCAGTCTTTATTTGCAGATTAATAATTTATGTGATTCTCCTTCCCTCTAGGACTGAAGAAACAGCCTCCTGCACGTGAGCATGTATCTGAAATAATTATTATGTCATA…
>pLCLTRL595
GGGGGGGACTAAGGTCCCACTACAAAAACTCTGTGTTCTGCTGCAAATTGTAGATCAGATGGCATAGAGACAAGGACACCGAAGACCCCCAGAGCCCTCATCGCAGGGTTCTTACCATGCGGCCATGTAGGCCCACTTAACACTACAAGACCTACGCCTCCCCATTCATCATGTAACCCGCAAATCATCTAAACCGTAAGTCTAAGGGCCTCCTGAGGTTTTCTCAGGAGGCCCTAATGTATAATTAATCATGCATTTGATTTAAAAAAGGTAGATTACACTCATTTTAGGCCAGTCTTTATTTGCAGATTAATAATTTATGTGATTCTCCTTCCCTCTAGGACTGAAGAAACAGCCTCCTGCACGTGAGCATGTATCTGAAATAATTATTATGTCATA…
>sLCLIS1.06
GGGGGGGACTAAGGTCCCACTACAAAAACTCTGTGTTCTGCTGCAAATTGTAGATCAGATGGCATAGAGACAAGGACACCGAAGACCCCCAGAGCCCTCATCGCAGGGTTCTTACCATGCGGCCATGTAGGCCCACTTAACACTACAAGACCTACGCCTCCCCATTCATCATGTAACCCGCAAATCATCTAAACCGTAAGTCTAAGGGCCTCCTGAGGTTTTCTCAGGAGGCCCTAATGTATAATTAATCATGCATTTGATTTAAAAAAGGTAGATTACACTCATTTTAGGCCAGTCTTTATTTGCAGATTAATAATTTATGTGATTCTCCTTCCCTCTAGGACTGAAGAAACAGCCTCCTGCACGTGAGCATGTATCTGAAATAATTATTATGTCATA…
>sLCLIS1.10
GGGGGGGACTAAGGTCCCACTACAAAAACTCTGTGTTCTGCTGCAAATTGTAGATCAGATGGCATAGAGACAAGGACACCGAAGACCCCCAGAGCCCTCATCGCAGGGTTCTTACCATGCGGCCATGTAGGCCCACTTAACACTACAAGACCTACGCCTCGCCATTCATCATGTAACCCGCAAATCATCTAAACCGTAAGTCTAAGGGCCTCCTGAGGTTTTCTCAGGAGGCCCTAATGTATAATTAATCATGCATTTGATTTAAAAAAGGTAGATTACACTCATTTTAGGCCAGTCTTTATTTGCAGATTAATAATTTATGTGATTCTCCTTCCCTCTAGGACTGAAGAAACAGCCTCCTGCACGTGAGCATGTATCTGAAATAATTATTATGTCATA…
>sLCL1.10
GGGGGGGACTAAGGTCCCACTACAAAAACTCTGTGTTCTGCTGCAAATTGTAGATCAGATGGCATAGAGACAAGGACACCGAAGACCCCCAGAGCCCTCATCGCAGGGTTCTTACCATGCGGCCATGTAGGCCCACTTAACACTACAAGACCTACGCCTCCCCATTCATCATGTAACCCGCAAATCATCTAAACCGTAAGTCTAAGGGCCTCCTGAGGTTTTCTCAGGAGGCCCTAATGTATAATTAATCATGCATTTGATTTAAAAAAGGTAGATTACACTCATTTTAGGCCAGTCTTTATTTGCAGATTAATAATTTATGTGATTCTCCTTCCCTCTAGGACTGAAGAAACAGCCTCCTGCACGTGAGCATGTATCTGAAATAATTATTATGTCATA…
>sLCL1.04
GGGGGGGACTAAGGTCCCACTACAAAAACTCTGTGTTCTGCTGCAAATTGTAGATCAGATGGCATAGAGACAAGGACACCGAAGACCCCCAGAGCCCTCATCGCAGGGTTCTTACCATGCGGCCATGTAGGCCCACTTAACACTACAAGACCTACGCCTCCCCATTCATCATGTAACCCGCAAATCATCTAAACCGTAAGTCTAAGGGCCTCCTGAGGTTTTCTCAGGAGGCCCTAATGTATAATTAATCATGCATTTGATTTAAAAAAGGTAGATTACACTCATTTTAGGCCAGTCTTTATTTGCAGATTAATAATTTATGTGATTCTCCTTCCCTCTAGGACTGAAGAAACAGCCTCCTGCACGTGAGCATGTATCTGAAATAATTATTATGTCATA…
>sLCLBL1.03
GGGGGGGACTAAGGTCCCACTACAAAAACTCTGTGTTCTGCTGCAAATTGTAGATCAGATGGCATAGAGACAAGGACACCGAAGACCCCCAGAGCCCTCATCGCAGGGTTCTTACCATGCGGCCATGTAGGCCCACTTAACACTACAAGACCTACGCCTCCCCATTCATCATGTAACCCGCAAATCATCTAAACCGTAAGTCTAAGGGCCTCCTGAGGTTTTCTCAGGAGGCCCTAATGTATAATTAATCATGCATTTGATTTAAAAAAGGTAGATTACACTCATTTTAGGCCAGTCTTTATTTGCAGATTAATAATTTATGTGATTCTCCTTCCCTCTAGGACTGAAGAAACAGCCTCCTGCACGTGAGCATGTATCTGAAATAATTATTATGTCATA…
>sLCL1.11
GGGGGGGACTAAGGTCCCACTACAAAAACTCTGTGTTCTGCTGCAAATTGTAGATCAGATGGCATAGAGACAAGGACACCGAAGACCCCCAGAGCCCTCATCGCAGGGTTCTTACCATGCGGCCATGTAGGCCCACTTAACACTACAAGACCTACGCCTCCCCATTCATCATGTAACCCGCAAATCATCTAAACCGTAAGTCTAAGGGCCTCCTGAGGTTTTCTCAGGAGGCCCTAATGTATAATTAATCATGCATTTGATTTAAAAAAGGTAGATTACACTCATTTTAGGCCAGTCTTTATTTGCAGATTAATAATTTATGTGATTCTCCTTCCCTCTAGGACTGAAGAAACAGCCTCCTGCACGTGAGCATGTATCTGAAATAATTATTATGTCATA…
>sLCL1.02
GGGGGGGACTAAGGTCCCACTACAAAAACTCTGTGTTCTGCTGCAAATTGTAGATCAGATGGCATAGAGACAAGGACACCGAAGACCCCCAGAGCCCTCATCGCAGGGTTCTTACCATGCGGCCATGTAGGCCCACTTAACACTACAAGACCTACGCCTCCCCATTCATCATGTAACCCGCAAATCATCTAAACCGTAAGTCTAAGGGCCTCCTGAGGTTTTCTCAGGAGGCCCTAATGTATAATTAATCATGCATTTGATTTAAAAAAGGTAGATTACACTCATTTTAGGCCAGTCTTTATTTGCAGATTAATAATTTATGTGATTCTCCTTCCCTCTAGGACTGAAGAAACAGCCTCCTGCACGTGAGCATGTATCTGAAATAATTATTATGTCATA…
>sLCL1.07
GGGGGGGACTAAGGTCCCACTACAAAAACTCTGTGTTCTGCTGCAAATTGTAGATCAGATGGCATAGAGACAAGGACACCGAAGACCCCCAGAGCCCTCATCGCAGGGTTCTTACCATGCGGCCATGTAGGCCCACTTAACACTACAAGACCTACGCCTCCCCATTCATCATGTAACCCGCAAATCATCTAAACCGTAAGTCTAAGGGCCTCCTGAGGTTTTCTCAGGAGGCCCTAATGTATAATTAATCATGCATTTGATTTAAAAAAGGTAGATTACACTCATTTTAGGCCAGTCTTTATTTGCAGATTAATAATTTATGTGATTCTCCTTCCCTCTAGGACTGAAGAAACAGCCTCCTGCACGTGAGCATGTATCTGAAATAATTATTATGTCATA…
>sLCL1.08
GGGGGGGACTAAGGTCCCACTACAAAAACTCTGTGTTCTGCTGCAAATTGTAGATCAGATGGCATAGAGACAAGGACACCGAAGACCCCCAGAGCCCTCATCGCAGGGTTCTTACCATGCGGCCATGTAGGCCCACTTAACACTACAAGACCTACGCCTCCCCATTCATCATGTAACCCGCAAATCATCTAAACCGTAAGTCTAAGGGCCTCCTGAGGTTTTCTCAGGAGGCCCTAATGTATAATTAATCATGCATTTGATTTAAAAAAGGTAGATTACACTCATTTTAGGCCAGTCTTTATTTGCAGATTAATAATTTATGTGATTCTCCTTCCCTCTAGGACTGAAGAAACAGCCTCCTGCACGTGAGCATGTATCTGAAATAATTATTATGTCATA…
>sLCL1.06
GGGGGGGACTAAGGTCCCACTACAAAAACTCTGTGTTCTGCTGCAAATTGTAGATCAGATGGCATAGAGACAAGGACACCGAAGACCCCCAGAGCCCTCATCGCAGGGTTCTTACCATGCGGCCATGTAGGCCCACTTAACACTACAAGACCTACGCCTCCCCATTCATCATGTAACCCGCAAATCATCTAAACCGTAAGTCTAAGGGCCTCCTGAGGTTTTCTCAGGAGGCCCTAATGTATAATTAATCATGCATTTGATTTAAAAAAGGTAGATTACACTCATTTTAGGCCAGTCTTTATTTGCAGATTAATAATTTATGTGATTCTCCTTCCCTCTAGGACTGAAGAAACAGCCTCCTGCACGTGAGCATGTATCTGAAATAATTATTATGTCATA…
>sLCLBL1.20
GGGGGGGACTAAGGTCCCACTACAAAAACTCTGTGTTCTGCTGCAAATTGTAGATCAGATGGCATAGAGACAAGGACACCGAAGACCCCCAGAGCCCTCATCGCAGGGTTCTTACCATGCGGCCATGTAGGCCCACTTAACACTACAAGACCTACGCCTCCCCATTCATCATGTAACCCGCAAATCATCTAAACCGTAAGTCTAAGGGCCTCCTGAGGTTTTCTCAGGAGGCCCTAATGTATAATTAATCATGCATTTGATTTAAAAAAGGTAGATTACACTCATTTTAGGCCAGTCTTTATTTGCAGATTAATAATTTATGTGATTCTCCTTCCCTCTAGGACTGAAGAAACAGCCTCCTGCACGTGAGCATGTATCTGAAATAATTATTATGTCATA…
>sLCLIM1.17
GGGGGGGACTAAGGTCCCACTACAAAAACTCTGTGTTCTGCTGCAAATTGTAGATCAGATGGCATAGAGACAAGGACACCGAAGACCCCCAGAGCCCTCATCGCAGGGTTCTTACCATGCGGCCATGTAGGCCCACTTAACACTACAAGACCTACGCCTCCCCATTCATCATGTAACCCGCAAATCATCTAAACCGTAAGTCTAAGGGCCTCCTGAGGTTTTCTCAGGAGGCCCTAATGTATAATTAATCATGCATTTGATTTAAAAAAGGTAGATTACACTCATTTTAGGCCAGTCTTTATTTGCAGATTAATAATTTATGTGATTCTCCTTCCCTCTAGGACTGAAGAAACAGCCTCCTGCACGTGAGCATGTATCTGAAATAATTATTATGTCATA…
>sLCLIS1.14
GGGGGGGACTAAGGTCCCACTACAAAAACTCTGTGTTCTGCTGCAAATTGTAGATCAGATGGCATAGAGACAAGGACACCGAAGACCCCCAGAGCCCTCATCGCAGGGTTCTTACCATGCGGCCATGTAGGCCCACTTAACACTACAAGACCTACGCCTCCCCATTCATCATGTAACCCGCAAATCATCTAAACCGTAAGTCTAAGGGCCTCCTGAGGTTTTCTCAGGAGGCCCTAATGTATAATTAATCATGCATTTGATTTAAAAAAGGTAGATTACACTCATTTTAGGCCAGTCTTTATTTGCAGATTAATAATTTATGTGATTCTCCTTCCCTCTAGGACTGAAGAAACAGCCTCCTGCACGTGAGCATGTATCTGAAATAATTATTATGTCATA…
>sLCLIS1.12
GGGGGGGACTAAGGTCCCACTACAAAAACTCTGTGTTCTGCTGCAAATTGTAGATCAGATGGCATAGAGACAAGGACACCGAAGACCCCCAGAGCCCTCATCGCAGGGTTCTTACCATGCGGCCATGTAGGCCCACTTAACACTACAAGACCTACGCCTCCCCATTCATCATGTAACCCGCAAATCATCTAAACCGTAAGTCTAAGGGCCTCCTGAGGTTTTCTCAGGAGGCCCTAATGTATAATTAATCATGCATTTGATTTAAAAAAGGTAGATTACACTCATTTTAGGCCAGTCTTTATTTGCAGATTAATAATTTATGTGATTCTCCTTCCCTCTAGGACTGAAGAAACAGCCTCCTGCACGTGAGCATGTATCTGAAATAATTATTATGTCATA…
>sLCLIS1.20
GGGGGGGACTAAGGTCCCACTACAAAAACTCTGTGTTCTGCTGCAAATTGTAGATCAGATGGCATAGAGACAAGGACACCGAAGACCCCCAGAGCCCTCATCGCAGGGTTCTTACCATGCGGCCATGTAGGCCCACTTAACACTACAAGACCTACGCCTCCCCATTCATCATGTAACCCGCAAATCATCTAAACCGTAAGTCTAAGGGCCTCCTGAGGTTTTCTCAGGAGGCCCTAATGTATAATTAATCATGCATTTGATTTAAAAAAGGTAGATTACACTCATTTTAGGCCAGTCTTTATTTGCAGATTAATAATTTATGTGATTCTCCTTCCCTCTAGGACTGAAGAAACAGCCTCCTGCACGTGAGCATGTATCTGAAATAATTATTATGTCATA…
>sLCLIM1.09
GGGGGGGACTAAGGTCCCACTACAAAAACTCTGTGTTCTGCTGCAAATTGTAGATCAGATGGCATAGAGACAAGGACACCGAAGACCCCCAGAGCCCTCATCGCAGGGTTCTTACCATGCGGCCATGTAGGCCCACTTAACACTACAAGACCTACGCCTCCCCATTCATCATGTAACCCGCAAATCATCTAAACCGTAAGTCTAAGGGCCTCCTGAGGTTTTCTCAGGAGGCCCTAATGTATAATTAATCATGCATTTGATTTAAAAAAGGTAGATTACACTCATTTTAGGCCAGTCTTTATTTGCAGATTAATAATTTATGTGATTCTCCTTCCCTCTAGGACTGAAGAAACAGCCTCCTGCACGTGAGCATGTATCTGAAATAATTATTATGTCATA…
>sLCLIS1.19
GGGGGGGACTAAGGTCCCACTACAAAAACTCTGTGTTCTGCTGCAAATTGTAGATCAGATGGCATAGAGACAAGGACACCGAAGACCCCCAGAGCCCTCATCGCAGGGTTCTTACCATGCGGCCATGTAGGCCCACTTAACACTACAAGACCTACGCCTCCCCATTCATCATGTAACCCGCAAATCATCTAAACCGTAAGTCTAAGGGCCTCCTGAGGTTTTCTCAGGAGGCCCTAATGTATAATTAATCATGCATTTGATTTAAAAAAGGTAGATTACACTCATTTTAGGCCAGTCTTTATTTGCAGATTAATAATTTATGTGATTCTCCTTCCCTCTAGGACTGAAGAAACAGCCTCCTGCACGTGAGCATGTATCTGAAATAATTATTATGTCATA…
>sLCLIS1.03
GGGGGGGACTAAGGTCCCACTACAAAAACTCTGTGTTCTGCTGCAAATTGTAGATCAGATGGCATAGAGACAAGGACACCGAAGACCCCCAGAGCCCTCATCGCAGGGTTCTTACCATGCGGCCATGTAGGCCCACTTAACACTACAAGACCTACGCCTCGCCATTCATCATGTAACCCGCAAATCATCTAAACCGTAAGTCTAAGGGCCTCCTGAGGTTTTCTCAGGAGGCCCTAATGTATAATTAATCATGCATTTGATTTAAAAAAGGTAGATTACACTCATTTTAGGCCAGTCTTTATTTGCAGATTAATAATTTATGTGATTCTCCTTCCCTCTAGGACTGAAGAAACAGCCTCCTGCACGTGAGCATGTATCTGAAATAATTATTATGTCATA…
>sLCLIS1.11
GGGGGGGACTAAGGTCCCACTACAAAAACTCTGTGTTCTGCTGCAAATTGTAGATCAGATGGCATAGAGACAAGGACACCGAAGACCCCCAGAGCCCTCATCGCAGGGTTCTTACCATGCGGCCATGTAGGCCCACTTAACACTACAAGACCTACGCCTCGCCATTCATCATGTAACCCGCAAATCATCTAAACCGTAAGTCTAAGGGCCTCCTGAGGTTTTCTCAGGAGGCCCTAATGTATAATTAATCATGCATTTGATTTAAAAAAGGTAGATTACACTCATTTTAGGCCAGTCTTTATTTGCAGATTAATAATTTATGTGATTCTCCTTCCCTCTAGGACTGAAGAAACAGCCTCCTGCACGTGAGCATGTATCTGAAATAATTATTATGTCATA…
>HL02
GGGGGGGACTAAGGTCCCACTACAAAAACTCTGTGTTCTGCTGCAAATTGTAGATCAGATGGCATAGAGACAAGGACACCGAAGACCCCCAGAGCCCTCATCGCAGGGTTCTTACCATGCGGCCATGTAGGCCCACTTAACACTACAAGACCTACGCCTCGCCATTCATCATGTAACCCGCAAATCATCTAAACCGTAAGTCTAAGGGCCTCCTGAGGTTTTCTCAGGAGGCCCTAATGTATAATTAATCATGCATTTGATTTAAAAAAGGTAGATTACACTCATTTTAGGCCAGTCTTTATTTGCAGATTAATAATTTATGTGATTCTCCTTCCCTCTAGGACTGAAGAAACAGCCTCCTGCACGTGAGCATGTATCTGAAATAATTATTATGTCATA…
>HL08
GGGGGGGACTAAGGTCCCACTACAAAAACTCTGTGTTCTGCTGCAAATTGTAGATCAGATGGCATAGAGACAAGGACACCGAAGACCCCCAGAGCCCTCATCGCAGGGTTCTTACCATGCGGCCATGTAGGCCCACTTAACACTACAAGACCTACGCCTCGCCATTCATCATGTAACCCGCAAATCATCTAAACCGTAAGTCTAAGGGCCTCCTGAGGTTTTCTCAGGAGGCCCTAATGTATAATTAATCATGCATTTGATTTAAAAAAGGTAGATTACACTCATTTTAGGCCAGTCTTTATTTGCAGATTAATAATTTATGTGATTCTCCTTCCCTCTAGGACTGAAGAAACAGCCTCCTGCACGTGAGCATGTATCTGAAATAATTATTATGTCATA…
>HL11
GGGGGGGACTAAGGTCCCACTACAAAAACTCTGTGTTCTGCTGCAAATTGTAGATCAGATGGCATAGAGACAAGGACACCGAAGACCCCCAGAGCCCTCATCGCAGGGTTCTTACCATGCGGCCATGTAGGCCCACTTAACACTACAAGACCTACGCCTCGCCATTCATCATGTAACCCGCAAATCATCTAAACCGTAAGTCTAAGGGCCTCCTGAGGTTTTCTCAGGAGGCCCTAATGTATAATTAATCATGCATTTGATTTAAAAAAGGTAGATTACACTCATTTTAGGCCAGTCTTTATTTGCAGATTAATAATTTATGTGATTCTCCTTCCCTCTAGGACTGAAGAAACAGCCTCCTGCACGTGAGCATGTATCTGAAATAATTATTATGTCATA…
>sLCLIS1.08
GGGGGGGACTAAGGTCCCACTACAAAAACTCTGTGTTCTGCTGCAAATTGTAGATCAGATGGCATAGAGACAAGGACACCGAAGACCCCCAGAGCCCTCATCGCAGGGTTCTTACCATGCGGCCATGTAGGCCCACTTAACACTACAAGACCTACGCCTCGCCATTCATCATGTAACCCGCAAATCATCTAAACCGTAAGTCTAAGGGCCTCCTGAGGTTTTCTCAGGAGGCCCTAATGTATAATTAATCATGCATTTGATTTAAAAAAGGTAGATTACACTCATTTTAGGCCAGTCTTTATTTGCAGATTAATAATTTATGTGATTCTCCTTCCCTCTAGGACTGAAGAAACAGCCTCCTGCACGTGAGCATGTATCTGAAATAATTATTATGTCATA…
>sLCLIS1.01
GGGGGGGACTAAGGTCCCACTACAAAAACTCTGTGTTCTGCTGCAAATTGTAGATCAGATGGCATAGAGACAAGGACACCGAAGACCCCCAGAGCCCTCATCGCAGGGTTCTTACCATGCGGCCATGTAGGCCCACTTAACACTACAAGACCTACGCCTCGCCATTCATCATGTAACCCGCAAATCATCTAAACCGTAAGTCTAAGGGCCTCCTGAGGTTTTCTCAGGAGGCCCTAATGTATAATTAATCATGCATTTGATTTAAAAAAGGTAGATTACACTCATTTTAGGCCAGTCTTTATTTGCAGATTAATAATTTATGTGATTCTCCTTCCCTCTAGGACTGAAGAAACAGCCTCCTGCACGTGAGCATGTATCTGAAATAATTATTATGTCATA…
>sLCL1.12
GGGGGGGACTAAGGTCCCACTACAAAAACTCTGTGTTCTGCTGCAAATTGTAGATCAGATGGCATAGAGACAAGGACACCGAAGACCCCCAGAGCCGTCATCGCAGGGTTCTTACCATGCGGCCATGTAGGCCCACTTAACACTACAAGACCTACGCCTCCCCATTCATCATGTAACCCGCAAATCATCTAAACCGTAAGTCTAAGGGCCTCCTGAGGTTTTCTCAGGAGGCCCTAATGTATAATTAATCATGCATTTGATTTAAAAAAGGTAGATTACACTCATTTTAGGCCAGTCTTTATTTGCAGATTAATAATTTATGTGATTCTCCTTCCCTCTAGGACTGAAGAAACAGCCTCCTGCACGTGAGCATGTATCTGAAATAATTATTATGTCATA…
>Daudi
GGGGGGGACTAAGGTCCCACTACAAAAACTCTGTGTTCTGCTGCAAATTGTAGATCAGATGGCATAGAGACAAGGACACCGAAGACCCCCAGAGCCGTCATCGCAGGGTTCTTACCATGCGGCCATGTAGGCCCACTTAACACTACAAGACCTACGCCTCCCCATTCATCATGTAACCCGCAAATCATCTAAACCGTAAGTCTAAGGGCCTCCTGAGGTTTTCTCAGGAGGCCCTAATGTATAATTAATCATGCATTTGATTTAAAAAAGGTAGATTACACTCATTTTAGGCCAGTCTTTATTTGCAGATTAATAATTTATGTGATTCTCCTTCCCTCTAGGACTGAAGAAACAGCCTCCTGCACGTGAGCATGTATCTGAAATAATTATTATGTCATA…
>sLCL1.13
GGGGGGGACTAAGGTCCCACTACAAAAACTCTGTGTTCTGCTGCAAATTGTAAATCAGATGGCATAGAGACAAGGACACCGAAGACCCCCAGAGCCCTCATCGCAGGGTTCTTACCATGCGGCCATGTAGGCCCACTTAACACTACAAGACCTACGCCTCCCCATTCATCATGTAACCCGCAAATCATCTAAACCGTAAGTCTAAGGGCCTCCTGAGGTTTTCTCAGGAGGCCCTAATGTATAATTAATCATGCATTTGATTTAAAAAAGGTAGATTACACTCATTTTAGGCCAGTCTTTATTTGCAGATTAATAATTTATGTGATTCTCCTTCCCTCTAGGACTGAAGAAACAGCCTCCTGCACGTGAGCATGTATCTGAAATAATTATTATGTCATA…
>sLCL1.18
GGGGGGGACTAAGGTCCCACTACAAAAACTCTGTGTTCTGCTGCAAATTGTAGATCAGATGGCATAGAGACAAGGACACCGAAGACCCCCAGAGCCCTCATCGCAGGGTTCTTACCATGCGGCCATGTAGGCCCACTTAACACTACAAGACCTACGCCTCCCCATTCATCATGTAACCCGCAAATCATCTAAACCGTAAGTCTAAGGGCCTCCTGAGGTTTTCTCAGGAGGCCCTAATGTATAATTAATCATGCATTTGATTTAAAAAAGGTAGATTACACTCATTTTAGGCCAGTCTTTATTTGCAGATTAATAATTTATGTGATTCTCCTTCCCTCTAGGACTGAAGAAACAGCCTCCTGCACGTGAGCATGTATCTGAAATAATTATTATGTCATA…
>sLCL1.24
GGGGGGGACTAAGGTCCCACTACAAAAACTCTGTGTTCTGCTGCAAATTGTAGATCAGATGGCATAGAGACAAGGACACCGAAGACCCCCAGAGCCCTCATCGCAGGGTTCTTACCATGCGGCCATGTAGGCCCACTTAACACTACAAGACCTACGCCTCCCCATTCATCATGTAACCCGCAAATCATCTAAACCGTAAGTCTAAGGGCCTCCTGAGGTTTTCTCAGGAGGCCCTAATGTATAATTAATCATGCATTTGATTTAAAAAAGGTAGATTACACTCATTTTAGGCCAGTCTTTATTTGCAGATTAATAATTTATGTGATTCTCCTTCCCTCTAGGACTGAAGAAACAGCCTCCTGCACGTGAGCATGTATCTGAAATAATTATTATGTCATA…
>sLCL1.05
GGGGGGGACTAAGGTCCCACTACAAAAACTCTGTGTTCTGCTGCAAATTGTAGATCAGATGGCATAGAGACAAGGACACCGAAGACCCCCAGAGCCCTCATCGCAGGGTTCTTACCATGCGGCCATGTAGGCCCACTTAACACTACAAGACCTACGCCTCCCCATTCATCATGTAACCCGCAAATCATCTAAACCGTAAGTCTAAGGGCCTCCTGAGGTTTTCTCAGGAGGCCCTAATGTATAATTAATCATGCATTTGATTTAAAAAAGGTAGATTACACTCATTTTAGGCCAGTCTTTATTTGCAGATTAATAATTTATGTGATTCTCCTTCCCTCTAGGACTGAAGAAACAGCCTCCTGCACGTGAGCATGTATCTGAAATAATTATTATGTCATA…
>sLCL1.09
GGGGGGGACTAAGGTCCCACTACAAAAACTCTGTGTTCTGCTGCAAATTGTAGATCAGATGGCATAGAGACAAGGACACCGAAGACCCCCAGAGCCCTCATCGCAGGGTTCTTACCATGCGGCCATGTAGGCCCACTTAACACTACAAGACCTACGCCTCCCCATTCATCATGTAACCCGCAAATCATCTAAACCGTAAGTCTAAGGGCCTCCTGAGGTTTTCTCAGGAGGCCCTAATGTATAATTAATCATGCATTTGATTTAAAAAAGGTAGATTACACTCATTTTAGGCCAGTCTTTATTTGCAGATTAATAATTTATGTGATTCTCCTTCCCTCTAGGACTGAAGAAACAGCCTCCTGCACGTGAGCATGTATCTGAAATAATTATTATGTCATA…
>sLCLIS1.07
GGGGGGGACTAAGGTCCCACTACAAAAACTCTGTGTTCTGCTGCAAATTGTAGATCAGATGGCATAGAGACAAGGACACCGAAGACCCCCAGAGCCCTCATCGCAGGGTTCTTACCATGCGGCCATGTAGGCCCACTTAACACTACAAGACCTACGCCTCCCCATTCATCATGTAACCCGCAAATCATCTAAACCGTAAGTCTAAGGGCCTCCTGAGGTTTTCTCAGGAGGCCCTAATGTATAATTAATCATGCATTTGATTTAAAAAAGGTAGATTACACTCATTTTAGGCCAGTCTTTATTTGCAGATTAATAATTTATGTGATTCTCCTTCCCTCTAGGACTGAAGAAACAGCCTCCTGCACGTGAGCATGTATCTGAAATAATTATTATGTCATA…
>HL01
GGGGGGGACTAAGGTCCCACTACAAAAACTCTGTGTTCTGCTGCAAATTTTAGATCAGATGGCATAGAGACAAGGACACCGAAGACCCCCAGAGCCCTCATCGCAGGGTTCTTACCATGCGGCCATGTAGGCCCACTTAACACTACAAGACCTACGCCTCCCCATTCATCATGTAACCCGCAAATCATCTAAACCGTAAGTCTAAGGGCCTCCTGAGGTTTTCTCAGGAGGCCCTAATGTATAATTAATCATGCATTTGATTTAAAAAAAGTAGGTTACACTCATTTTAGGCCAGTCTTTCTTTGCAGATTAATAATTTATGTGATTCTCCTTCCCTCTAGGACTGAAGAAACAGCCTCCTGCACGTGAGCATGTATCTGAAATAATTATTATGTCATA…
>sLCLIM1.05
GGGGGGGACTAAGGTCCCACTACAAAAACTCTGTGTTATGCTGCAAATTTTAGATCAGATGGCATAGAGACAAGGACACCGAAGACCCCCAGAGCCCTCATCGCAGGGTTCTTACCATGCGGCCATGTAGGCCCACTTAACACTACAAGACCTACGCCTCTCCATTCATCATGTAACCCACAAATCATCTAAACCGTAAGTCTAAGGGCCTCCTGAGGTTTTCTCAGGAGGCCCTAATGTATAATTAATCATGCATTTGATTTTTAAAAAGTAGGTTATACTCATTTTAGGCCAGACTTTATTTGCAGATTAATAATTTATGTGATTCTCCTTCCCTCTAGGACTGAAGAAACAGCCTCCTGCACGTGAGCATGTATCTGAAATAATTATTATGTCATA…
>sLCLIS1.13
GGGGGGGACTAAGGTCCCACTACAAAAACTCTGTGTTCTGCTGCAAATTTTAGATCAGATGGCATAGAGACAAGGACACCGAAGACCCCCAGAGCCCTCATCGCAGGGTTCTTACCATGCGGCCATGTAGGCCCACTTAACACTACAAGACCTACGCCTCTCCATTCATCATGTAACCCACAAATCATCTAAACCGTAAGTCTAAGGGCCTCCTGAGGTTTTCTCAGGAGGCCCTAATGTATAATTAATCATGCATTTGATTTTTAAAAAGTAGGTTACACTCATTTTAGGCCAGACTTTATTTGCAGATTAATAATTTATGTGATTCTCCTTCCCTCTAGGACTGAAGAAACAGCCTCCTGCACGTGAGCATGTATCTGAAATAATTATTATGTCATA…
>HL04
GGGGGGGACTAAGGTCCCACTACAAAAACTCTGTGTTCTGCTGCAAATTTTAGATCAGATGGCATAGAGACAAGGACACCGAAGACCCCCAGAGCCCTCATCGCAGGGTTCTTACCATGCGGCCATGTAGGCCCACTTAACACTACAAGACCTACGCCTCTCCATTCATCATGTAACCCACAAATCATCTAAACCGTAAGTCTAAGGGCCTCCTGAGGTTTTCTCAGGAGGCCCTAATGTATAATTAATCATGCATTTGATTTTTAAAAAGTAGGTTACACTCATTTTAGGCCAGACTTTATTTGCAGATTAATAATTTATGTGATTCTCCTTCCCTCTAGGACTGAAGAAACAGCCTCCTGCACGTGAGCATGTATCTGAAATAATTATTATGTCATA…
>HL09
GGGGGGGACTAAGGTCCCACTACAAAAACTCTGTGTTCTGCTGCAAATTTTAGATCAGATGGCATAGAGACAAGGACACCGAAGACCCCCAGAGCCCTCATCGCAGGGTTCTTACCATGCGGCCATGTAGGCCCACTTAACACTACAAGACCTACGCCTCTCCATTCATCATGTAACCCACAAATCATCTAAACCGTAAGTCTAAGGGCCTCCTGAGGTTTTCTCAGGAGGCCCTAATGTATAATTAATCATGCATTTGATTTTTAAAAAGTAGGTTACACTCATTTTAGGCCAGACTTTATTTGCAGATTAATAATTTATGTGATTCTCCTTCCCTCTAGGACTGAAGAAACAGCCTCCTGCACGTGAGCATGTATCTGAAATAATTATTATGTCATA…
>HL05
GGGGGGGACTAAGGTCCCACTACAAAAACTCTGTGTTCTGCTGCAAATTTTAGATCAGATGGCATAGAGACAAGGACACCGAAGACCCCCAGAGCCCTCATCGCAGGGTTCTTACCATGCGGCCATGTAGGCCCACTTAACACTACAAGACCTACGCCTCTCCATTCATCATGTAACCCACAAATCATCTAAACCGTAAGTCTAAGGGCCTCCTGAGGTTTTCTCAGGAGGCCCTAATGTATAATTAATCATGCATTTGATTTTTAAAAAGTAGGTTACACTCATTTTAGGCCAGACTTTATTTGCAGATTAATAATTTATGTGATTCTCCTTCCCTCTAGGACTGAAGAAACAGCCTCCTGCACGTGAGCATGTATCTGAAATAATTATTATGTCATA…
>sLCLIM1.02
GGGGGGGACTAAGGTCCCACTACAAAAACTCTGTGTTCTGCTGCAAATTTTAGATCAGATGGCATAGAGACAAGGACACCGAAGACCCCCAGAGCCCTCATCGCAGGGTTCTTACCATGCGGCCATGTAGGCCCACTTAACACTACAAGACCTACGCCTCTCCATTCATCATGTAACCCACAAATCATCTAAACCGTAAGTCTAAGGGCCTCCTGAGGTTTTCTCAGGAGGCCCTAATGTATAATTAATCATGCATTTGATTTTTAAAAAGTAGGTTACACTCATTTTAGGCCAGACTTTATTTGCAGATTAATAATTTATGTGATTCTCCTTCCCTCTAGGACTGAAGAAACAGCCTCCTGCACGTGAGCATGTATCTGAAATAATTATTATGTCATA…
>sLCLIS1.04
GGGGGGGACTAAGGTCCCACTACAAAAACTCTGTGTTCTGCTGCAAATTTTAGATCAGATGGCATAGAGACAAGGACACCGAAGACCCCCAGAGCCCTCATCGCAGGGTTCTTACCATGCGGCCATGTAGGCCCACTTAACACTACAAGACCTACGCCTCTCCATTCATCATGTAACCCACAAATCATCTAAACCGTAAGTCTAAGGGCCTCCTGAGGTTTTCTCAGGAGGCCCTAATGTATAATTAATCATGCATTTGATTTTAAAAAAGTAGGTTACACTCATTTTAGGCCAGACTTTATTTGCAGATTAATAATTTATGTGATTCTCCTTCCCTCTAGGACTGAAGAAACAGCCTCCTGCACGTGAGCATGTATCTGAAATAATTATTATGTCATA…
>X507
---------------------------------------------------------------------------------------------------------------------------------------------------------------------------------------------------------------------------------------------------------------------------------------------------------------------------------------------------------------------------------------------------------------…
>LCL_delEber2
GGGGGGGACTAAGGTCCCACTACAAAAACTCTGTGTTCTGCTGCAAATTTTAGATCAGATGGCATAGAGACAAGGACACCGAAGACCCCCAGAGCCCTCATCGCAGGGTTCTTACCATGCGGCCATGTAGGCCCACTTAACACTACAAGACCTACGCCTCTCCATTCATCATGTAACCCACAAATCATCTAAACCGTAAGTCTAAGGGCCTCCTGAGGTTTTCTCAGGAGGCCCTAATGTATAATTAATCATGCATTTGATTTTAAAAAAGTAGGTTACACTCATTTTAGGCCAGACTTTATTTGCAGATTAATAATTTATGTGATTCTCCTTCCCTCTAGGACTGAAGAAACAGCCTCCTGCACGTGAGCATGTATCTGAAATAATTATTATGTCATA…
>Sitoko
GGGGGGGACTAAGGTCCCACTACAAAAACTCTGTGTTCTGCTGCAAATTTTAGATCAGATGGCATAGAGACAAGGACACCGAAGACCCCCAGAGCCCTCATCGCAGGGTTCTTACCATGCGGCCATGTAGGCCCACTTAACACTACAAGACCTACGCCTCTCCATTCATCATGTAACCCACAAATCATCTAAACCGTAAGTCTAAGGGCCTCCTGAGGTTTTCTCAGGAGGCCCTAATGTATAATTAATCATGCATTTGATTTTAAAAAAGTAGGTTACACTCATTTTAGGCCAGACTTTATTTGCAGATTAATAATTTATGTGATTCTCCTTCCCTCTAGGACTGAAGAAACAGCCTCCTGCACGTGAGCATGTATCTGAAATAATTATTATGTCATA…
>BL36
GGGGGGGACTAAGGTCCCACTACAAAAACTCTGTGTTCTGCTGCAAATTTTAGATCAGATGGCATAGAGACAAGGACACCGAAGACCCCCAGAGCCCTCATCGCAGGGTTCTTACCATGCGGCCATGTAGGCCCACTTAACACTACAAGACCTACGCCTCTCCATTCATCATGTAACCCACAAATCATCTAAACCGTAAGTCTAAGGGCCTCCTGAGGTTTTCTCAGGAGGCCCTAATGTATAATTAATCATGCATTTGATTTTAAAAAAGTAGGTTACACTCATTTTAGGCCAGACTTTATTTGCAGATTAATAATTTATGTGATTCTCCTTCCCTCTAGGACTGAAGAAACAGCCTCCTGCACGTGAGCATGTATCTGAAATAATTATTATGTCATA…
>MABA
GGGGGGGACTAAGGTCCCACTACAAAAACTCTGTGTTCTGCTGCAAATTTTAGATCAGATGGCATAGAGACAAGGACACCGAAGACCCCCAGAGCCCTCATCGCAGGGTTCTTACCATGCGGCCATGTAGGCCCACTTAACACTACAAGACCTACGCCTCCCCATTCATCATGTAACCCGCAAATCATCTAAACCGTAAGTCTAAGGGCCTCCTGAGGTTTTCTCAGGAGGCCCTAATGTATAATTAATCATGCATTTGATTTAAAAAAAGTAGGTTATACTCATTTTAGGCCAGTCTTTATTTGCAGATTAATAATTTATGTGATTCTCCTTCCCTCTAGGACTGAAGAAACAGCCTCCTGCACGTGAGCATGTATCTGAAATAATTATTATGTCATA…
>BL37
GGGGGGGACTAAGGTCCCACTACAAAAACTCTGTGTTCTGCTGCAAATTTTAGATCAGATGGCATAGAGACAAGGACACCGAAGACCCCCAGAGCCCTCATCGCAGGGTTCTTACCATGCGGCCATGTAGGCCCACTTAACACTACAAGACCTACGCCTCCCCATTCATCATGTAACCCGCAAATCATCTAAACCGTAAGTCTAAGGGCCTCCTGAGGTTTTCTCAGGAGGCCCTAATGTATAATTAATCATGCATTTGATTTAAAAAAAGTAGGTTACACTCATTTTAGGCCAGTCTTTATTTGCAGATTAATAATTTATGTGATTCTCCTTCCCTCTAGGACTGAAGAAACAGCCTCCTGCACGTGAGCATGTATCTGAAATAATTATTATGTCATA…
>sLCLIS2.01
GGGGGGGACTAAGGTCCCACTACAAAAACTCTGTGTTCTTCTGCAAATTTTAGATCAGATGGCATAGAGACAAGGACACCGAAGACCCCCAGAGCCCTCATCGCAGGGTTCTTACCATGTGGCCATGTAGGCCCACTTAACACTACAAGACCTACGCCTCCCCATTCATCATGTAACCCGCAAATCATCTAAACCGTAAGTCTAAGGGCCTCCTGAGGTTTTCTCAGGAGGCCCTAATGTATAATTAATCATGCATTTGATTTAAAAAAAGTAGGTTATACTCATTTTAGGCCAGTCTTTATTTGCAGATTAATAATTTATGTGATTCTCCTTCCCTCTAGGACTGAAGAAACAGCCTCCTGCACGTGAGCATGTATCTGAAATAATTATTATGTCATA…
>HKN14
GGGGGGGACTAAGGTCCCACTACAAAAACTCTGTGTTCTGCTGCAAATTTTAGACCAGATGGCATAGAGACAAGGACACCGAAGACCCCCAGATCCCTCATCGCAGGGTTCTTACCATGCGGCCATGTAGGCCCACTTAACACTACAAGACCTACGCCTCCCCATTCATCATGTAACCCGCAAATCATCTAAACCGTAAGTCTAAGGGCCTCCTGAGGTTTTCTCAGGAGGCCCTAATGTATAATTAATCATGCATTTGATTTAAAAAA-GTAGGTTATACTCATTTTAGGCCAGTCTTTATTTGCAGATTAATAATTTATGTGATTCTCCTTCCCTCTAGGACTGAAGAAACAGCCTCCTGCACGTGAGCATGTATCTGAAATAATTATTATGTCATA…
>C666.1imp
GGGGGGGACTAAGGTCCCACTACAAAAACTCTGTGTTCTTCTGCAAATTTTAGATCAGATGGCATAGAGACAAGGACACCGAAGACCCCCAGAGCCCTCATCGCAGGGTTCTTACCATGTGGCCATGTAGGCCCACTTAACACTACAAGACCTACGCCTCCCCATTCATCATGTAACCCGCAAATCATCTAAACCGTAAGTCTAAGGGCCTCCTGAGGTTTTCTCAGGAGGCCCTAATGTATAATTAATCATGCATTTGATTTAAAAAAAGTAGGTTATACTCATTTTAGGCCAGTCTTTATTTGCAGATTAATAATTTATGTGATTCTCCTTCCCTCTAGGACTGAAGAAACAGCCTCCTGCACGTGAGCATGTATCTGAAATAATTATTATGTCATA…
>Jijoye
GGGGGGGACTAAGGTCCCACTACAAAAACTCTGTGTTCTTCTGCAAATTTTAGATCAGATGGCATAGAGACAAGGACACCGAAGACCCCCAGAGCCCTCATCGCAGGGTTCTTACCATGTGGCCATGTAGGCCCACTTAACACTACAAGACCTACGCCTCCCCATTCATCATGTAACCCGCAAATCATCTAAACCGTAAGTCTAAGGGCCTCCTGAGGTTTTCTCAGGAGGCCCTAATGTATAATTAATCATGCATTTGATTTAAAAAAAGTAGGTTATACTCATTTTAGGCCAGTCTTTATTTGCAGATTAATAATTTATGTGATTCTCCTTCCCTCTAGGACTGAAGAAACAGCCTCCTGCACGTGAGCATGTATCTGAAATAATTATTATGTCATA…
>P3HR1_c16
GGGGGGGACTAAGGTCCCACTACAAAAACTCTGTGTTCTTCTGCAAATTTTAGATCAGATGGCATAGAGACAAGGACACCGAAGACCCCCAGAGCCCTCATCGCAGGGTTCTTACCATGTGGCCATGTAGGCCCACTTAACACTACAAGACCTACGCCTCCCCATTCATCATGTAACCCGCAAATCATCTAAACCGTAAGTCTAAGGGCCTCCTGAGGTTTTCTCAGGAGGCCCTAATGTATAATTAATCATGCATTTGATTTAAAAAAAGTAGGTTATACTCATTTTAGGCCAGTCTTTATTTGCAGATTAATAATTTATGTGATTCTCCTTCCCTCTAGGACTGAAGAAACAGCCTCCTGCACGTGAGCATGTATCTGAAATAATTATTATGTCATA…
>HKN15
GGGGGGGACTAAGGTCCCACTACAAAAACTCTGTGTTCTTCTGCAAATTTTAGATCAGATGGCATAGAGACAAGGACACCGAAGACCCCCAGAGCCCTCATCGCAGGGTTCTTACCATGTGGCCATGTAGGCCCACTTAACACTACAAGACCTACGCCTCCCCATTCATCATGTAACCCGCAAATCATCTAAACCGTAAGTCTAAGGGCCTCCTGAGGTTTTCTCAGGAGGCCCTAATGTATAATTAATCATGCATTTGATTTAAAAAAAGTAGGTTATACTCATTTTAGGCCAGTCTTTATTTGCAGATTAATAATTTATGTGATTCTCCTTCCCTCTAGGACTGAAGAAACAGCCTCCTGCACGTGAGCATGTATCTGAAATAATTATTATGTCATA…
>HKN19
GGGGGGGACTAAGGTCCCACTACAAAAACTCTGTGTTCTTCTGCAAATTTTAGATCAGATGGCATAGAGACAAGGACACCGAAGACCCCCAGAGCCCTCATCGCAGGGTTCTTACCATGTGGCCATGTAGGCCCACTTAACACTACAAGACCTACGCCTCCCCATTCATCATGTAACCCGCAAATCATCTAAACCGTAAGTCTAAGGGCCTCCTGAGGTTTTCTCAGGAGGCCCTAATGTATAATTAATCATGCATTTGATTTAAAAAAAGTAGGTTATACTCATTTTAGGCCAGTCTTTATTTGCAGATTAATAATTTATGTGATTCTCCTTCCCTCTAGGACTGAAGAAACAGCCTCCTGCACGTGAGCATGTATCTGAAATAATTATTATGTCATA…
>D3201.2
GGGGGGGACTAAGGTCCCACTACAAAAACTCTGTGTTCTTCTGCAAATTTTAGATCAGATGGCATAGAGACAAGGACACCGAAGACCCCCAGAGCCCTCATCGCAGGGTTCTTACCATGTGGCCATGTAGGCCCACTTAACACTACAAGACCTACGCCTCCCCATTCATCATGTAACCCGCAAATCATCTAAACCGTAAGTCTAAGGGCCTCCTGAGGTTTTCTCAGGAGGCCCTAATGTATAATTAATCATGCATTTGATTTAAAAAAAGTAGGTTATACTCATTTTAGGCCAGTCTTTATTTGCAGATTAATAATTTATGTGATTCTCCTTCCCTCTAGGACTGAAGAAACAGCCTCCTGCACGTGAGCATGTATCTGAAATAATTATTATGTCATA…
>YCCEL1
GGGGGGGACTAAGGTCCCACTACAAAAACTCTGTGTTCTTCTGCAAATTTTAGATCAGATGGCATAGAGACAAGGACACCGAAGACCCCCAGAGCCCTCATCGCAGGGTTCTTACCATGTGGCCATGTAGGCCCACTTAACACTACAAGACCTACGCCTCCCCATTCATCATGTAACCCGCAAATCATCTAAACCGTAAGTCTAAGGGCCTCCTGAGGTTTTCTCAGGAGGCCCTAATGTATAATTAATCATGCATTTGATTTAAAAAAAGTAGGTTATACTCATTTTAGGCCAGTCTTTATTTGCAGATTAATAATTTATGTGATTCTCCTTCCCTCTAGGACTGAAGAAACAGCCTCCTGCACGTGAGCATGTATCTGAAATAATTATTATGTCATA…
>Saliva1
GGGGGGGACTAAGGTCCCACTACAAAAACTCTGTGTTCTTCTGCAAATTTTAGATCAGATGGCATAGAGACAAGGACACCGAAGACCCCCAGAGCCCTCATCGCAGGGTTCTTACCATGTGGCCATGTAGGCCCACTTAACACTACAAGACCTACGCCTCCCCATTCATCATGTAACCCGCAAATCATCTAAACCGTAAGTCTAAGGGCCTCCTGAGGTTTTCTCAGGAGGCCCTAATGTATAATTAATCATGCATTTGATTTAAAAAA-GTAGGTTATACTCATTTTAGGCCAGTCTTTATTTGCAGATTAATAATTTATGTGATTCTCCTTCCCTCTAGGACTGAAGAAACAGCCTCCTGCACGTGAGCATGTATCTGAAATAATTATTATGTCATA…
>Akata_2000
GGGGGGGACTAAGGTCCCACTACAAAAACTCTGTGTTCTTCTGCAAATTTTAGATCAGATGGCATAGAGACAAGGACACCGAAGACCCCCAGAGCCCTCATCGCAGGGTTCTTACCATGTGGCCATGTAGGCCCACTTAACACTACAAGACCTACGCCTCCCCATTCATCATGTAACCCGCAAATCATCTAAACCGTAAGTCTAAGGGCCTCCTGAGGTTTTCTCAGGAGGCCCTAATGTATAATTAATCATGCATTTGATTTAAAAAAAGTAGGTTATACTCATTTTAGGCCAGTCTTTATTTGCAGATTAATAATTTATGTGATTCTCCTTCCCTCTAGGACTGAAGAAACAGCCTCCTGCACGTGAGCATGTATCTGAAATAATTATTATGTCATA…
>sLCLIM1.16
GGGGGGGACTAAGGTCCCACTACAAAAACTCTGTGTTCTTCTGCAAATTTTAGATCAGATGGCATAGAGACAAGGACACCGAAGACCCCCAGAGCCCTCATCGCAGGGTTCTTACCATGTGGCCATGTAGGCCCACTTAACACTACAAGACCTACGCCTCCCCATTCATCATGTAACCCGCAAATCATCTAAACCGTAAGTCTAAGGGCCTCCTGAGGTTTTCTCAGGAGGCCCTAATGTATAATTAATCATGCATTTGATTTAAAAAAAGTAGGTTATACTCATTTTAGGCCAGTCTTTATTTGCAGATTAATAATTTATGTGATTCTCCTTCCCTCTAGGACTGAAGAAACAGCCTCCTGCACGTGAGCATGTATCTGAAATAATTATTATGTCATA…
>sLCLIS1.15
GGGGGGGACTAAGGTCCCACTACAAAAACTCTGTGTTCTTCTGCAAATTTTAGATCAGATGGCATAGAGACAAGGACACCGAAGACCCCCAGAGCCCTCATCGCAGGGTTCTTACCATGTGGCCATGTAGGCCCACTTAACACTACAAGACCTACGCCTCCCCATTCATCATGTAACCCGCAAATCATCTAAACCGTAAGTCTAAGGGCCTCCTGAGGTTTTCTCAGGAGGCCCTAATGTATAATTAATCATGCATTTGATTTAAAAAAAGTAGGTTATACTCATTTTAGGCCAGTCTTTATTTGCAGATTAATAATTTATGTGATTCTCCTTCCCTCTAGGACTGAAGAAACAGCCTCCTGCACGTGAGCATGTATCTGAAATAATTATTATGTCATA…
>Cheptages
---------------------------------------------------------------------------------------------------------------------------------------------------------------------------------------------------------------------------------------------------------------------------------------------------------------------------------------------------------------------------------------------------------------…
>AG876
GGGGGGGACTAAGGTCCCACTACAAAAACTCTGTGTTCTGCTGCAAATTTTAGATAAGATGGCATAGAGACAAGGACACCGAAGACCCCCAGAGCCCTCATCGCAGGGTTCTTACCATGCGGCCATGTAGGCCCACTTAACACTACAAGACCTACGCCTCTCCATTCATCATGTAACCCACAAATCATCTAAACCGTAAGTCTAAGGGCCTCCTGAGGTTTTCTCAGGAGGCCCTAATGTATAATTAATCATGCATTTGATTTTAAAAAAGTAGGTTACACTCATTTTAGGCCAGACTTTATTTGCAGATTAATAATTTATGTGATTCTCCTTCCCTCTAGGACTGAAGAAACAGCCTCCTGCACGTGAGCATGTATCTGAAATAATTATTATGTCATA…
>GD1
GGGGGGGACTAAGGTCCCACTACAAAAACTCTGTGTTCTTCTGCAAATTTTAGATCAGATGGCATAGAGACAAGGACACCGAAGACCCCCAGAGCCCTCATCGCAGGGTTCTTACCATGTGGCCATGTAGGCCCACTTAACACTACAAGACCTACGCCTCCCCATTCATCATGTAACCCGCAAATCATCTAAACCGTAAGTCTAAGGGCCTCCTGAGGTTTTCTCAGGAGGCCCTAATGTATAATTAATCATGCATTTGATTTAAAAAAAGTAGGTTATACTCATTTTAGGCCAGTCTTTATTTGCAGATTAATAATTTATGTGATTCTCCTTCCCTCTAGGACTGAAGAAACAGCCTCCTGCACGTGAGCATGTATCTGAAATAATTATTATGTCATA…
>GD2
GGGGGGGACTAAGGTCCCACTACAAAAACTCTGTGTTCTTCTGCAAATTTTAGATCAGATGGCATAGAGACAAGGACACCGAAGACCCCCAGAGCCCTCATCGCAGGGTTCTTACCATGTGGCCATGTAGGCCCACTTAACACTACAAGACCTACGCCTCCCCATTCATCATGTAACCCGCAAATCATCTAAACCGTAAGTCTAAGGGCCTCCTGAGGTTTTCTCAGGAGGCCCTAATGTATAATTAATCATGCATTTGATTTAAAAAAAGTAGGTTATACTCATTTTAGGCCAGTCTTTATTTGCAGATTAATAATTTATGTGATTCTCCTTCCCTCTAGGACTGAAGAAACAGCCTCCTGCACGTGAGCATGTATCTGAAATAATTATTATGTCATA…
>HKNPC1
GGGGGGGACTAAGGTCCCACTACAAAAACTCTGTGTTCTTCTGCAAATTTTAGATCAGATGGCATAGAGACAAGGACACCGAAGACCCCCAGAGCCCTCATCGCAGGGTTCTTACCATGTGGCCATGTAGGCCCACTTAACACTACAAGACCTACGCCTCCCCATTCATCATGTAACCCGCAAATCATCTAAACCGTAAGTCTAAGGGCCTCCTGAGGTTTTCTCAGGAGGCCCTAATGTATAATTAATCATGCATTTGATTTAAAAAAAGTAGGTTATACTCATTTTAGGCCAGTCTTTATTTGCAGATTAATAATTTATGTGATTCTCCTTCCCTCTAGGACTGAAGAAACAGCCTCCTGCACGTGAGCATGTATCTGAAATAATTATTATGTCATA…
>K4123Mi
GGGGGGGACTAAGGTCCCACTACAAAAACTCTGTGTTCTGCTGCAAATTGTAGATCAGATGGCATAGAGACAAGGACACCGAAGACCCCCAGAGCCCTCATCGCAGGGTTCTTACCATGCGGCCATGTAGGCCCACTTAACACTACAAGACCTACGCCTCCCCATTCATCATGTAACCCGCAAATCATCTAAACCGTAAGTCTAAGGGCCTCCTGAGGTTTTCTCAGGAGGCCCTAATGTATAATTAATCATGCATTTGATTTAAAAAAGGTAGATTACACTCATTTTAGGCCAGTCTTTATTTGCAGATTAATAATTTATGTGATTCTCCTTCCCTCTAGGACTGAAGAAACAGCCTCCTGCACGTGAGCATGTATCTGAAATAATTATTATGTCATA…
>K4413Mi
GGGGGGGACTAAGGTCCCACTACAAAAACTCTGTGTTCTGCTGCAAATTGTAGATCAGATGGCATAGAGACAAGGACACCGAAGACCCCCAGAGCCCTCATCGCAGGGTTCTTACCATGCGGCCATGTAGGCCCACTTAACACTACAAGACCTACGCCTCCCCATTCATCATGTAACCCGCAAATCATCTAAACCGTAAGTCTAAGGGCCTCCTGAGGTTTTCTCAGGAGGCCCTAATGTATAATTAATCATGCATTTGATTTAAAAAAGGTAGATTACACTCATTTTAGGCCAGTCTTTATTTGCAGATTAATAATTTATGTGATTCTCCTTCCCTCTAGGACTGAAGAAACAGCCTCCTGCACGTGAGCATGTATCTGAAATAATTATTATGTCATA…
>M81
GGGGGGGACTAAGGTCCCACTACAAAAACTCTGTGTTCTTCTGCAAATTTTAGATCAGATGGCATAGAGACAAGGACACCGAAGACCCCCAGAGCCCTCATCGCAGGGTTCTTACCATGTGGCCATGTAGGCCCACTTAACACTACAAGACCTACGCCTCCCCATTCATCATGTAACCCGCAAATCATCTAAACCGTAAGTCTAAGGGCCTCCTGAGGTTTTCTCAGGAGGCCCTAATGTATAATTAATCATGCATTTGATTTAAAAAAAGTAGGTTATACTCATTTTAGGCCAGTCTTTATTTGCAGATTAATAATTTATGTGATTCTCCTTCCCTCTAGGACTGAAGAAACAGCCTCCTGCACGTGAGCATGTATCTGAAATAATTATTATGTCATA…
>Mutu
GGGGGGGACTAAGGTCCCACTACAAAAACTCTGTGTTCTGCTGCAAATTGTAGATCAGATGGCATAGAGACAAGGACACCGAAGACCCCCAGAGCCCTCATCGCAGGGTTCTTACCATGCGGCCATGTAGGCCCACTTAACACTACAAGACCTACGCCTCCCCATTCATCATGTAACCCGCAAATCATCTAAACCGTAAGTCTAAGGGCCTCCTGAGGTTTTCTCAGGAGGCCCTAATGTATAATTAATCATGCATTTGATTTAAAAAAGGTAGATTACACTCATTTTAGGCCAGTCTTTATTTGCAGATTAATAATTTATGTGATTCTCCTTCCCTCTAGGACTGAAGAAACAGCCTCCTGCACGTGAGCATGTATCTGAAATAATTATTATGTCATA…
>Raji
GGGGGGGACTAAGGTCCCACTACAAAAACTCTGTGTTCTGCTGCAAATTTTAGATCAGATGGCATAGAGACAAGGACACCGAAGACCCCCAGAGCCCTCATCGCAGGGTTCTTACCATGCGGCCATGTAGGCCCACTTAACACTACAAGACCTACGCCTCTCCATTCATCATGTAACCCACAAATCATCTAAACCGTAAGTCTAAGGGCCTCCTGAGGTTTTCTCAGGAGGCCCTAATGTATAATTAATCATGCATTTGATTTTAAAAAAGTAGGTTACACTCATTTTAGGCCAGACTTTATTTGCAGATTAATAATTTATGTGATTCTCCTTCCCTCTAGGACTGAAGAAACAGCCTCCTGCACGTGAGCATGTATCTGAAATAATTATTATGTCATA…

## Sheet: Supplementary data SD3
Supplementary Data SD3. Multiple sequence alignment to assess hairpin complementarity.
The hairpin region of IR1 with forward and reverse-complementary sequences aligned to each other to demonstrate the similarity between the two strands of the hairpin.
>Akata 2000
GGGCCCGAGGTTGGAGCCAGCGGGCACCCGAGGTCCCAGCACCCGGTCCCTCC-GGGGGGCAGAGA-CA-GGCA-GGGCC--CCCCGGCAGCTGGCCCCGAGGAGGCGCCCGGAGTGGGGCCGGTCGGCTGGGCTGGCCGAG-CCCGGGTCTGGGAGGTCTGGGGTGGCGAGCCTGCTGTCTCAGGAGGGGCCTGGCTCCGCCGGGTGGCCCTGGGGTACGTCTGGGAGGCAGAGGGTCGGCC-TA--GGCCCGGGGAAGTGGAGGGGGATCGCCCGGGTCTCTGTTGGCAGAG-TCCGGGCGATCCTCTGAGAC-CCTCCGGGCC-CGGACGGCCGCCCTCAGCCCCCCAGACAGACCCCAGGGTCTCCAGGCAGGGTCCGGCATCTCCAGGGGCAGC…
>Akata 2000-rev
GGGCCCGAGG--GG-CTCTG-GGGTGCCCGAGGTCCC---T---GGTTCCTCT-GAAGGACAGAGAGAGGGGCA-GAACCAACCCCGGCGGCTGGCCCCGAGGAGGCGCCCGGCGCGGGGCCGGTCGGCTCGGCTGGCCGAGACCCGGGTCTGGGGGGCCTGTGGTGGTGAGCCTGCTGCCCCTGGAGATGCCGGACCCTGCCTGGAGACCCTGGGGTCTGTCTGGGGGGCTGAGGG-CGGCCGTCCGGGCCCGGAGG-GTCTCAGAGGATCGCCCGGA-CTCTGCCAACAGAGACCCGGGCGATCCCCCTCCACTTCCCCGGGCCTAGGCCG---ACCCTCTGCCTCCCAGACGTACCCCAGGGCCACCCGGCGGAGCCAGGCCCCTCCTGAGACAGC…
>B95-8
GGGCCCGAGGTTGGAGCCAGCGGGCACCCGAGGTCCCAGCACCCGGTCCCTCC-GGGGGGCAGAGA-CA-GGCA-GGGCC--CCCCGGCAGCTGGCCCCGAGGAGGCGCCCGGAGTGGGGCCGGTCGGCTGGGCTGGCCGAG-CCCGGGTCTGGGAGGTCTGGGGTGGCGAGCCTGCTGTCTCAGGAGGGGCCTGGCTCCGCCGGGTGGCCCTGGGGTAAGTCTGGGAGGCAGAGGGTCGGCC-TA--GGCCCGGGGAAGTGGAGGGGGATCGCCCGGGTCTCTGTTGGCAGAG-TCCGGGCGATCCTCTGAGAC-CCTCCGGGCC-CGGACGGTCGCCCTCAGCCCCCCAGACAGACCCCAGGGTCTCCAGGCAGGGTCCGGCATCTTCAGGGGCAGC…
>B95-8-rev
GGGCCCGAGG--GG-CTCTG-GGGTGCCCGAGGTCCC---T---GGTTCCTCT-GAAGGACAGAGAGAGGGGCA-GAACCAACCCCGGCGGCTGGCCCCGAGGAGGCGCCAGGCGCGGGGCCGGTCGGCTCGGCTGGCCGAGACCCGGGTCTGGGGGGCCTGTGGTGGTGAGCCTGCTGCCCCTGAAGATGCCGGACCCTGCCTGGAGACCCTGGGGTCTGTCTGGGGGGCTGAGGG-CGACCGTCCGGGCCCGGAGG-GTCTCAGAGGATCGCCCGGA-CTCTGCCAACAGAGACCCGGGCGATCCCCCTCCACTTCCCCGGGCCTAGGCCG---ACCCTCTGCCTCCCAGACTTACCCCAGGGCCACCCGGCGGAGCCAGGCCCCTCCTGAGACAGC…
>BL36
GGGCCCGAGGTTGGAGCCAGCGGGCACCCGAGGTCCCAGCACCCGGTCCCTCC-GGGGGGCAGAGA-CA-GGCA-GGGCC--CCCCGGCAGCTGGCCCCGAGGAGGCGCCCGGAGTGGGGCCGGTCGGCTGGGCTGGCCGAG-CCCGGGTCTGGGAGGTCTGGGGTGGCGAGCCTGCTGTCTCAGGAGGGGCCTGGCTCCGCCGGGTGGCCCTGGGGTAAGTCTGGGAGGCAGAGGGTCGGCC-TA--GGCCCGGGGAAGTGGAGGGGGATCGCCCGGGTCTCTGTTGGCAGAG-TCCGGGCGATCCTCTGAGAC-CCTCCGGGCC-CGGACGGTCGCCCTCAGCCCCCCAGACAGACCCCAGGGTCTCCAGGCAGGGTCCGGCATCTTCAGGGGCAGC…
>BL36-rev
GGGCCCGAGG--GG-CTCTG-GGGTGCCCGAGGTCCC---T---GGTTCCTCT-GAAGGACAGAGAGAGGGGCA-GAACCAACCCCGGCGGCTGGCCCCGAGGAGGCGCCAGGCGCGGGGCCGGTCGGCTCGGCTGGCCGAGACCCGGGTCTGGGGGGCCTGTGGTGGTGAGCCTGCTGCCCCTGAAGATGCCGGACCCTGCCTGGAGACCCTGGGGTCTGTCTGGGGGGCTGAGGG-CGACCGTCCGGGCCCGGAGG-GTCTCAGAGGATCGCCCGGA-CTCTGCCAACAGAGACCCGGGCGATCCCCCTCCACTTCCCCGGGCCTAGGCCG---ACCCTCTGCCTCCCAGACTTACCCCAGGGCCACCCGGCGGAGCCAGGCCCCTCCTGAGACAGC…
>BL37
GGGCCCGAGGTTGGAGCCAGCGGGCACCCGAGGTCCCAGCACCCGGTCCCTCCGGGGGGGCAGAGA-CA-GGCA-GGGCC--CCCCGGCAGCTGGCCCCGAGGAGGCGCCCGGAGTGGGGCCGGTCGGCTGGGCTGGCCGAG-CCCGGGTCTGGGAGGTCTGGGGTGGCGAGCCTGCTGTCTCAGGAGGGGCCTGGCTCCGCCGGGTGGCCCTGGGGTAAGTCTGGGAGGCAGAGGGTCGGCC-TA--GGCCCGGGGAAGTGGAGGGGGATCACCCGGGTCTCTGTTGGCAGAG-TCCGGGCGATCCTCTGAGAC-CCTCCGGGCC-CGGACGGCCGCCCTCAGCCCCCCAGACAGACCCCAGGGTCTCCAGGCAGGGTCCGGCATCTCCAGGGGCAGC…
>BL37-rev
GGGCCCGAGG--GG-CTCTG-GGGTGCCCGAGGTCCC---T---GGTTCCTCT-GAAGGACAGAGAGAGGGGCA-GAACCAACCCCGGCGGCTGGCCCCGAGGAGGCGCCCGGCGCGGGGCCGGTCGGCTCGGCTGGCCGAGACCCGGGTCTGGGGGGCCTGTGGTGGTGAGCCTGCTGCCCCTGGAGATGCCGGACCCTGCCTGGAGACCCTGGGGTCTGTCTGGGGGGCTGAGGG-CGGCCGTCCGGGCCCGGAGG-GTCTCAGAGGATCGCCCGGA-CTCTGCCAACAGAGACCCGGGTGATCCCCCTCCACTTCCCCGGGCCTAGGCCG---ACCCTCTGCCTCCCAGACTTACCCCAGGGCCACCCGGCGGAGCCAGGCCCCTCCTGAGACAGC…
>C666.1
GGGCCCGAGGTTGGAGCCAGCGGGCACCCGAGGTCCCAGCACCCGGTCCCTCC-GGGGGGCAGAGA-CA-GGCA-GGGCC--CCCCGGCAGCTGGCCCCGAGGAGGCGCCCGGAGTGGGGCCGGTCGGCTGGGCTGGCCGAG-CCCGGGTCTGGGAGGTCTGGGGTGGCGAGCCTGCTGTCTCAGGAGGGGCCTGGCTCCGCCGGGTGGCCCTGGGGTACGTCTGGGAGGCAGAGGGTCGGCC-TA--GGCCCGGGGAAGTGGAGGGGGATCGCCCGGGTCTCTGTTGGCAGAG-TCCGGGCGATCCTCTGAGAC-CCTCCGGGCC-CGGACGGCCGCCCTCAGCCCCCCAGACAGACCCCAGGGTCTCCAGGCAGGGTCCGGCATCTCCAGGGGCAGC…
>C666.1imp-rev
GGGCCCGAGG--GG-CTCTG-GGGTGCCCGAGGTCCC---T---GGTTCCTCT-GAAGGACAGAGAGAGGGGCA-GAACCAACCCCGGCGGCTGGCCCCGAGGAGGCGCCCGGCGCGGGGCCGGTCGGCTCGGCTGGCCGAGACCCGGGTCTGGGGGGCCTGTGGTGGTGAGCCTGCTGCCCCTGGAGATGCCGGACCCTGCCTGGAGACCCTGGGGTCTGTCTGGGGGGCTGAGGG-CGGCCGTCCGGGCCCGGAGG-GTCTCAGAGGATCGCCCGGA-CTCTGCCAACAGAGACCCGGGCGATCCCCCTCCACTTCCCCGGGCCTAGGCCG---ACCCTCTGCCTCCCAGACGTACCCCAGGGCCACCCGGCGGAGCCAGGCCCCTCCTGAGACAGC…
>Cheptages
GGGCCCGAGGTTGGAGCCAGCGGGCACCCGAGGTCCCAGCACCCGGTCCCTCC-GGGGGGCAGAGA-CA-GGCA-GGGCC--CCCCGGCAGCTGGCCCCGAGGAGGCGACCGGAGTGGGGCCGGTCGGCTGGGCTGGCCGAG-CCCGGGTCTGGGAGGTCTGGGGTGGCGAGCCTGCTGTCTCAGGAGGGGCCTGGCTCCGCCGGGTGGCCCTGGGGTAAGTCTGGGAGGCAGAGGGTCGGCC-TA--GGCCCGGGGAAGTGGAGGGGGATCGCCCGGGTCTCTGTTGGCAGAG-TCCGGGCGATCCTCTGAGAC-CCTCCGGGCC-CGGACGGTCGCCCTCAGCCCCCCAGACAGACCCCAGGGTCTCCAGGCAGGGTCCGGCATCTTCAGGGGCAGC…
>Cheptages-rev
GGGCCCGAGG--GG-CTCTG-GGGTGCCCGAGGTCCC---T---GGTTCCTCT-GAAGGACAGAGAGAGGGGCA-GAACCAACCCCGGCGGCTGGCCCCGAGGAGGCGCCCGGCGCGGGGCCGGTCGGCTCGGCTGGCCGAGACCCGGGTCTGGGGGGCCTGTGGTGGTGAGCCTGCTGCCCCTGAAGATGCCGGACCCTGCCTGGAGACCCTGGGGTCTGTCTGGGGGGCTGAGGG-CGACCGTCCGGGCCCGGAGG-GTCTCAGAGGATCGCCCGGA-CTCTGCCAACAGAGACCCGGGCGATCCCCCTCCACTTCCCCGGGCCTAGGCCG---ACCCTCTGCCTCCCAGACTTACCCCAGGGCCACCCGGCGGAGCCAGGCCCCTCCTGAGACAGC…
>D3201.2
GGGCCCGAGGTTGGAGCCAGCGGGCACCCGAGGTCCCAGCACCCGGTCCCTCC-GGGGGGCAGAGA-CA-GGCA-GGGCC--CCCCGGCAGCTGGCCCCGAGGAGGCGCCCGGAGTGGGGCCGGTCGGCTGGGCTGGCCGAG-CCCGGGTCTGGGAGGTCTGGGGTGGCGAGCCTGCTGTCTCAGGAGGGGCCTGGCTCCGCCGGGTGGCCCTGGGGTACGTCTGGGAGGCAGAGGGTCGGCC-TA--GGCCCGGGGAAGTGGAGGGGGATCGCCCGGGTCTCTGTTGGCAGAG-TCCGGGCGATCCTCTGAGAC-CCTCCGGGCC-CGGACGGCCGCCCTCAGCCCCCCAGACAGACCCCAGGGTCTCCAGGCAGGGTCCGGCATCTCCAGGGGCAGC…
>D3201.2-rev
GGGCCCGAGG--GG-CTCTG-GGGTGCCCGAGGTCCC---T---GGTTCCTCT-GAAGGACAGAGAGAGGGGCA-GAACCAACCCCGGCGGCTGGCCCCGAGGAGGCGCCCGGCGCGGGGCCGGTCGGCTCGGCTGGCCGAGACCCGGGTCTGGGGGGCCTGTGGTGGTGAGCCTGCTGCCCCTGGAGATGCCGGACCCTGCCTGGAGACCCTGGGGTCTGTCTGGGGGGCTGAGGG-CGGCCGTCCGGGCCCGGAGG-GTCTCAGAGGATCGCCCGGA-CTCTGCCAACAGAGACCCGGGCGATCCCCCTCCACTTCCCCGGGCCTAGGCCG---ACCCTCTGCCTCCCAGACGTACCCCAGGGCCACCCGGCGGAGCCAGGCCCCTCCTGAGACAGC…
>Daudi
GGGCCCGAGGTTGGAGCCAGCGGGCACCCGAGGTCCCAGCACCCGGTCCCTCT-GGTGGGCAGAGA-CA-GGCA-GGGCC--CCCCGGCAGCTGGCCCCGAGGAGGCGCCCGGAGTGGGGCCGGTCGGCTGGGCTGGCCGAG-CCCGGGTCTGGGAGGTCTGGGGTGGCGAGCCTGCTGTCTCAGGAGGGGCCTGGCTCCGCCGGGTGGCCCTGGGGTACGTCTGGGAGGCAGAGGGTCGGCC-TA--GGCCCGGGGAAGTGGAGGGGGATCGCCCGGGTCTCTGTTGGCAGAG-TCCGGGCGATCCTCTGAGAC-CCTCCGGGCC-CGGACGGCCTCCCTCAGCCCCCCAGACAGACCCCAGGGTCTCCAGGCAGGGTCCGGCATCTCCAGGGGCAGC…
>Daudi-rev
GGGCCCGGGG--GG-CTCTG-GGGTGCCCGAGGTCCC---T---GGTTCCTCT-GAAGGACAGAGAGAGGGGCA-GAACCAACCCCGGCGGCTGGCCCCGAGGAGGCGCCCGGCGCGGGGCCGGTCGGCTCGGCTGGCCGAGACCCGGGTCTGGTGGGCCTGTGGTGGTGAGCCTGCTGCCCCTGGAGATGCCGGACCCTGCCTGGAGACCCTGGGGTCTGTCTGGGGGGCTGAGGG-AGGCCGTCCGGGCCCGGAGG-GTCTCAGAGGATCGCCCGGA-CTCTGCCAACAGAGACCCGGGCGATCCCCCTCCACTTCCCCGGGCCTAGGCCG---ACCCTCTGCCTCCCAGACGTACCCCAGGGCCACCCGGCGGAGCCAGGCCCCTCCTGAGACAGC…
>HKN14
GGGCCCGAGGTTGGAGCCAGCGGGCACCCGAGGTCCCAGCACCCGGTCCCTCC-GGGGGGCAGAGA-CA-GGCA-GGGCC--CCCCGGCAGCTGGCCCCGAGGAGGCGCCCGGAGTGGGGCCGGTCGGCTGGGCTGGCCGAG-CCCGGGTCTGGGAGGTCTGGGGTGGCGAGCCTGCTGTCTCAGGAGGGGCCTGGCTCCGCCGGGTGGCCCTGGGGTACGTCTGGGAGGCAGAGGGTCGGCC-TA--GGCCCGGGGAAGTGGAGGGGGATCGCCCGGGTCTCTGTTGGCAGAG-TCCGGGCGATCCTCTGAGAC-CCTCCGGGCC-CAGACGGCCGCCCTCAGCCCCCCAGACAGACCCCAGGGTCTCCAGGCAGGGTCCGGCATCTCCAGGGGCAGC…
>HKN14-rev
GGGCCCGAGG--GG-CTCTG-GGGTGCCCGAGGTCCC---T---GGTTCCTCT-GAAGGACAGAGAGAGGGGCA-GAACCAACCCCGGCGGCTGGCCCCGAGGAGGCGCCCGGCGCGGGGCCGGTCGGCTCGGCTGGCCGAGACCCGGGTCTGGGGGGCCTGTGGTGGTGAGCCTGCTGCCCCTGGAGATGCCGGACCCTGCCTGGAGACCCTGGGGTCTGTCTGGGGGGCTGAGGG-CGGCCGTCTGGGCCCGGAGG-GTCTCAGAGGATCGCCCGGA-CTCTGCCAACAGAGACCCGGGCGATCCCCCTCCACTTCCCCGGGCCTAGGCCG---ACCCTCTGCCTCCCAGACGTACCCCAGGGCCACCCGGCGGAGCCAGGCCCCTCCTGAGACAGC…
>HKN15
GGGCCCGAGGTTGGAGCCAGCGGGCACCCGAGGTCCCAGCACCCGGTCCCTCC-GGGGGGCAGAGA-CA-GGCA-GGGCC--CCCCGGCAGCTGGCCCCGAGGAGGCGCCCGGAGTGGGGCCGGTCGGCTGGGCTGGCCGAG-CCCGGGTCTGGGAGGTCTGGGGTGGCGAGCCTGCTGTCTCAGGAGGGGCCTGGCTCCGCCGGGTGGCCCTGGGGTACGTCTGGGAGGCAGAGGGTCGGCC-TA--GGCCCGGGGAAGTGGAGGGGGATCGCCCGGGTCTCTGTTGGCAGAG-TCCGGGCGATCCTCTGAGAC-CCTCCGGGCC-CGGACGGCCGCCCTCAGCCCCCCAGACAGACCCCAGGGTCTCCAGGCAGGGTCCGGCATCTCCAGGGGCAGC…
>HKN15-rev
GGGCCCGAGG--GG-CTCTG-GGGTGCCCGAGGTCCC---T---GGTTCCTCT-GAAGGACAGAGAGAGGGGCA-GAACCAACCCCGGCGGCTGGCCCCGAGGAGGCGCCCGGCGCGGGGCCGGTCGGCTCGGCTGGCCGAGACCCGGGTCTGGGGGGCCTGTGGTGGTGAGCCTGCTGCCCCTGGAGATGCCGGACCCTGCCTGGAGACCCTGGGGTCTGTCTGGGGGGCTGAGGG-CGGCCGTCCGGGCCCGGAGG-GTCTCAGAGGATCGCCCGGA-CTCTGCCAACAGAGACCCGGGCGATCCCCCTCCACTTCCCCGGGCCTAGGCCG---ACCCTCTGCCTCCCAGACGTACCCCAGGGCCACCCGGCGGAGCCAGGCCCCTCCTGAGACAGC…
>HKN19
GGGCCCGAGGTTGGAGCCAGCGGGCACCCGAGGTCCCAGCACCCGGTCCCTCC-GGGGGGCAGAGA-CA-GGCA-GGGCC--CCCCGGCAGCTGGCCCCGAGGAGGCGCCCGGAGTGGGGCCGGTCGGCTGGGCTGGCCGAG-CCCGGGTCTGGGAGGTCTGGGGTGGCGAGCCTGCTGTCTCAGGAGGGGCCTGGCTCCGCCGGGTGGCCCTGGGGTACGTCTGGGAGGCAGAGGGTCGGCC-TA--GGCCCGGGGAAGTGGAGGGGGATCGCCCGGGTCTCTGTTGGCAGAG-TCCGGGCGATCCTCTGAGAC-CCTCCGGGCC-CGGACGGCCGCCCTCAGCCCCCCAGACAGACCCCAGGGTCTCCAGGCAGGGTCCGGCATCTCCAGGGGCAGC…
>HKN19-rev
GGGCCCGAGG--GG-CTCTG-GGGTGCCCGAGGTCCC---T---GGTTCCTCT-GAAGGACAGAGAGAGGGGCA-GAACCAACCCCGGCGGCTGGCCCCGAGGAGGCGCCCGGCGCGGGGCCGGTCGGCTCGGCTGGCCGAGACCCGGGTCTGGGGGGCCTGTGGTGGTGAGCCTGCTGCCCCTGGAGATGCCGGACCCTGCCTGGAGACCCTGGGGTCTGTCTGGGGGGCTGAGGG-CGGCCGTCCGGGCCCGGAGG-GTCTCAGAGGATCGCCCGGA-CTCTGCCAACAGAGACCCGGGCGATCCCCCTCCACTTCCCCGGGCCTAGGCCG---ACCCTCTGCCTCCCAGACGTACCCCAGGGCCACCCGGCGGAGCCAGGCCCCTCCTGAGACAGC…
>HL01
GGGCCCGAGGTTGGAGCCAGCGGGCACCCGAGGTCCCAGCACCCGGTCCCTCC-GGGGGGCAGAGA-CA-GGCA-GGGCC--CCCCGGCAGCTGGCCCCGAGGAGGCGCCCGGAGTGGGGCCGGTCGGCTGGGCTGGCCGAG-CCCGGGTCTGGGAGGTCTGGGGTGGCGAGCCTGCTGTCTCAGGAGGGGCCTGGCTCCGCCGGGTGGCCCTGGGGTAAGTCTGGGAGGTAGAGGGTCGGCC-TA--GGCCCGGGGAAGTGGAGGGGGATCGCCCGGGTCTCTGTTGGCAGAG-TCCGGGCGATCCTCTGAGAC-CCTCCGGGCC-CGGACGGTCGCCCTCAGCCCCCCAGACAGACCCCAGGGTCTCCAGGCAGGGTCCGGCATCTTCAGGGGCAGC…
>HL01-rev
GGGCCCGAGG--GG-CTCTG-GGGTGCCCGAGGTCCC---T---GGTTCCTCT-GAAGGACAGAGAGAGGGGCA-GAACCAACCCCGGCGGCTGGCCCCGAGGAGGCGCCCGGCGCGGGGCCGGTCGACTCGGCTGGCCGAGACCCGGGTCTGGGGGGCCTGTGGTGGTGAGCCTGCTGCCCCTGAAGATGCCGGACCCTGCCTGGAGACCCTGGGGTCTGTCTGGGGGGCTGAGGG-CGACCGTCCGGGCCCGGAGG-GTCTCAGAGGATCGCCCGGA-CTCTGCCAACAGAGACCCGGGCGATCCCCCTCCACTTCCCCGGGCCTAGGCCG---ACCCTCTACCTCCCAGACTTACCCCAGGGCCACCCGGCGGAGCCAGGCCCCTCCTGAGACAGC…
>HL02
GGGCCCGAGGTTGGAGCCAGCGGGCACCCGAGGTCCCAGCACCCGGTCCCTCT-GGTGGGCAGAGA-CA-GGCA-GGGCC--CCCCGGCAGCTGGCCCCGAGGAGGCGCCCGGAGTGGGGCCGGTCGGCTGGGCTGGCCGAG-CCCGGGTCTGGGAGGTCTGGGGTGGCGAGCCTGCTGTCTCAGGAGGGGCCTGGCTCCGCCGGGTGGCCCTGGGGTACGTCTGGGAGGCAGAGGGTCGGCC-TA--GGCCCGGGGAAGTGGAGGGGGATCGCCCGGGTCTCTGTTGGCAGAG-TCCGGGCGATCCTCTGAGAC-CCTCCGGGCC-CGGACGGCCTCCCTCAGCCCCCCAGACAGACCCCAGGGTCTCCAGGCAGGGTCCGGCATCTCCAGGGGCAGC…
>HL02-rev
GGGCCCGGGG--GG-CTCTG-GGGTGCCCGAGGTCCC---T---GGTTCTTCT-GAAGGACAGAGAGAGGGGCA-GAACCAACCCCGGCGGCTGGCCCCGAGGAGGCGCCCGGCGCGGGGCCGGTCGGCTCGGCTGGCCGAGACCCGGGTCTGGTGGGCCTGTGGTGGTGAGCCTGCTGCCCCTGGAGATGCCGGACCCTGCCTGGAGACCCTGGGGTCTGTCTGGGGGGCTGAGGG-AGGCCGTCCGGGCCCGGAGG-GTCTCAGAGGATCGCCCGGA-CTCTGCCAACAGAGACCCGGGCGATCCCCCTCCACTTCCCCGGGCCTAGGCCG---ACCCTCTGCCTCCCAGACGTACCCCAGGGCCACCCGGCGGAGCCAGGCCCCTCCTGAGACAGC…
>HL04
GGGCCCGAGGTTGGAGCCAGCGGGCACCCGAGGTCCCAGCACCCGGTCCCTCC-GGGGGGCAGAGA-CA-GGCA-GGGCC--CCCCGGCAGCTGGCCCCGAGGAGGCGCCCGGAGTGGGGCCGGTCGGCTGGGCTGGCCGAG-CCCGGGTCTGGGAGGTCTGGGGTGGCGAGCCTGCTGTCTCAGGAGGGGCCTGGCTCCGCCGGGTGGCCCTGGGGTAAGTCTGGGAGGCAGAGGGTCGGCC-TA--GGCCCGGGGAAGTGGAGGGGGATCGCCCGGGTCTCTGTTGGCAGAG-TCCGGGCGATCCTCTGAGAC-CCTCCGGGCC-CGGACGGTCGCCCTCAGCCCCCCAGACAGACCCCAGGGTCTCCAGGCAGGGTCCGGCATCTTCAGGGGCAGC…
>HL04-rev
GGGCCCGAGG--GG-CTCTG-GGGTGCCCGAGGTCCC---T---GGTTCCTCT-GAAGGACAGAGAGAGGGGCA-GAACCAACCCCGGCGGCTGGCCCCGAGGAGGCGCCCGGCGCGGGGCCGGTCGGCTCGGCTGGCCGAGACCCGGGTCTGGGGGGCCTGTGGTGGTGAGCCTGCTGCCCCTGAAGATGCCGGACCCTGCCTGGAGACCCTGGGGTCTGTCTGGGGGGCTGAGGG-CGACCGTCCGGGCCCGGAGG-GTCTCAGAGGATCGCCCGGA-CTCTGCCAACAGAGACCCGGGCGATCCCCCTCCACTTCCCCGGGCCTAGGCCG---ACCCTCTGCCTCCCAGACTTACCCCAGGGCCACCCGGCGGAGCCAGGCCCCTCCTGAGACAGC…
>HL05
GGGCCCGAGGTTGGAGCCAGCGGGCACCCGAGGTCCCAGCACCCGGTCCCTCC-GGGGGGCAGAGA-CA-GGCA-GGGCC--CCCCGGCAGCTGGCCCCGAGGAGGCGCCCGGAGTGGGGCCGGTCGGCTGGGCTGGCCGAG-CCCGGGTCTGGGAGGTCTGGGGTGGCGAGCCTGCTGTCTCAGGAGGGGCCTGGCTCCGCCGGGTGGCCCTGGGGTAAGTCTGGGAGGCAGAGGGTCGGCC-TA--GGCCCGGGGAAGTGGAGGGGGATCGCCCGGGTCTCTGTTGGCAGAG-TCCGGGCGATCCTCTGAGAC-CCTCCGGGCC-CGGACGGTCGCCCTCAGCCCCCCAGACAGACCCCAGGGTCTCCAGGCAGGGTCCGGCATCTTCAGGGGCAGC…
>HL05-rev
GGGCCCGAGG--GG-CTCTG-GGGTGCCCGAGGTCCC---T---GGTTCCTCT-GAAGGACAGAGAGAGGGGCA-GAACCAACCCCGGCGGCTGGCCCCGAGGAGGCGCCCGGCGCGGGGCCGGTCGGCTCGGCTGGCCGAGACCCGGGTCTGGGGGGCCTGTGGTGGTGAGCCTGCTGCCCCTGAAGATGCCGGACCCTGCCTGGAGACCCTGGGGTCTGTCTGGGGGGCTGAGGG-CGACCGTCCGGGCCCGGAGG-GTCTCAGAGGATCGCCCGGA-CTCTGCCAACAGAGACCCGGGCGATCCCCCTCCACTTCCCCGGGCCTAGGCCG---ACCCTCTGCCTCCCAGACTTACCCCAGGGCCACCCGGCGGAGCCAGGCCCCTCCTGAGACAGC…
>HL08
GGGCCCGAGGTTGGAGCCAGCGGGCACCCGAGGTCCCAGCACCCGGTCCCTCC-GGTGGGCAGAGA-CA-GGCA-GGGCC--CCCCGGCAGCTGGCCCCGAGGAGGCGCCCGGAGTGGGGCCGGTCGGCTGGGCTGGCCGAG-CCCGGGTCTGGGAGGTCTGGGGTGGCGAGCCTGCTGTCTCAGGAGGGGCCTGGCTCCGCCGGGTGGCCCTGGGGTACGTCTGGGAGGCAGAGGGTCGGCC-TA--GGCCCGGGGAAGTGGAGGGGGATCGCCCGGGTCTCTGTTGGCAGAG-TCCGGGCGATCCTCTGAGAC-CCTCCGGGCC-CGGACGGCCTCCCTCAGCCCCCCAGACAGACCCCAGGGTCTCCAGGCAGGGTCCGGCATCTCCAGGGGCAGC…
>HL08-rev
GGGCCCGGGG--GG-CTCTG-GGGTGCCCGAGGTCCC---T---GGTTCCTCT-GAAGGACAGAGAGAGGGGCA-GAACCAACCCCGGCGGCTGGCCCCGAGGAGGCGCCCGGCGCGGGGCCGGTCGGCTCGGCTGGCCGAGACCCGGGTCTGGTGGGCCTGTGGTGGTGAGCCTGCTGCCCCTGGAGATGCCGGACCCTGCCTGGAGACCCTGGGGTCTGTCTGGGGGGCTGAGGG-AGGCCGTCCGGGCCCGGAGG-GTCTCAGAGGATCGCCCGGA-CTCTGCCAACAGAGACCCGGGCGATCCCCCTCCACTTCCCCGGGCCTAGGCCG---ACCCTCTGCCTCCCAGACGTACCCCAGGGCCACCCGGCGGAGCCAGGCCCCTCCTGAGACAGC…
>HL09
GGGCCCGAGGTTGGAGCCAGCGGGCACCCGAGGTCCCAGCACCCGGTCCCTCC-GGGGGGCAGAGA-CA-GGCA-GGGCC--CCCCGGCAGCTGGCCCCGAGGAGGCGCCCGGAGTGGGGCCGGTCAGCTGGGCTGGCCGAG-CCCGGGTCTGGGAGGTCTGGGGTGGCGAGCCTGCTGTCTCAGGAGGGGCCTGGCTCCGCCGGGTGGCCCTGGGGTAAGTCTGGGAGGCAGAGGGTCGGCC-TA--GGCCCGGGGAAGTGGAGGGGGATCGCCCGGGTCTCTGTTGGCAGAG-TCCGGGCGATCCTCTGAGAC-CCTCCGGGCC-CGGACGGTCGCCCTCAGCCCCCCAGACAGACCCCAGGGTCTCCAGGCAGGGTCCGGCATCTTCAGGGGCAGC…
>HL09-rev
GGGCCCGAGG--GG-CTCTG-GGGTGCCCGAGGTCCC---T---GGTTCCTCT-GAAGGACAGAGAGAGGGGCA-GAACCAACCCCGGCGGCTGGCCCCGAGGAGGCGCCCGGCGCGGGGCCGGTCGGCTCGGCTGGCCGAGACCCGGGTCTGGGGGGCCTGTGGTGGTGAGCCTGCTGCCCCTGAAGATGCCGGACCCTGCCTGGAGACCCTGGGGTCTGTCTGGGGGGCTGAGGG-CGACCGTCCGGGCCCGGAGG-GTCTCAGAGGATCGCCCGGA-CTCTGCCAACAGAGACCCGGGCGATCCCCCTCCACTTCCCCGGGCCTAGGCCG---ACCCTCTGCCTCCCAGACTTACCCCAGGGCCACCCGGCGGAGCCAGGCCCCTCCTGAGACAGC…
>HL11
GGGCCCGAGGTTGGAGCCAGCGGGCACCCGAGGTCCCAGCACCCGGTCCCTCT-GGTGGGCAGAGA-CA-GGCA-GGGCC--CCCCGGCAGCTGGCCCCGAGGAGGCGCCCGGAGTGGGGCCGGTCGGCTGGGCTGGCCGAG-CCCGGGTCTGGGAGGTCTGGGGTGGCGAGCCTGCTGTCTCAGGAGGGGCCTGGCTCCGCCGGGTGGCCCTGGGGTACGTCTGGGAGGCAGAGGGTCGGCC-TA--GGCCCGGGGAAGTGGAGGGGGATCGCCCGGGTCTCTGTTGGCAGAG-TCCGGGCGATCCTCTGAGAC-CCTCCGGGCC-CGGACGGCCTCCCTCAGCCCCCCAGACAGACCCCAGGGTCTCCAGGCAGGGTCCGGCATCTCCAGGGGCAGC…
>HL11-rev
GGGCCCGGGG--GG-CTCTG-GGGTGCCCGAGGTCCC---T---GGTTCCTCT-GAAGGACAGAGAGAGGGGCA-GAACCAACCCCGGCGGCTGGCCCCGAGGAGGCGCCCGGCGCGGGGCCGGTCGGCTCGGCTGGCCGAGACCCGGGTCTGGTGGGCCTGTGGTGGTGAGCCTGCTGCCCCTGGAGATGCCGGACCCTGCCTGGAGACCCTGGGGTCTGTCTGGGGGGCTGAGGG-AGGCCGTCCGGGCCCGGAGG-GTCTCAGAGGATCGCCCGGA-CTCTGCCAACAGAGACCCGGGCGATCCCCCTCCACTTCCCCGGGCCTAGGCCG---ACCCTCTGCCTCCCAGACGTACCCCAGGGCCACCCGGCGGAGCCAGGCCCCTCCTGAGACAGC…
>Jijoye
GGGCCCGAGGTTGGAGCCAGCGGGCACCCGAGGTCCCAGCACCCGGTCCCTCC-GGGGGGCAGAGA-CA-GGCAGGGGCC--CCCCGGCAGCTGGCCCCGAGGAGGCGCCCGGAGTGGGGCCGGTCGGCTGGGCTGGCCGAG-CCCGGGTCTGGGAGGTCTGGGGTGGCGAGCCTGCTGTCTCAGGAGGGGCCTGGCTCCGCCGGGTGGCCCTGGGGTACGTCTGGGAGGCAGAGGGTCGGCC-TA--GGCCCGGGGAAGTGGAGGGGGATCGCCCGGGTCTCTGTTGGCAGAG-TCCGGGCGATCCTCTGAGAC-CCTCCGGGCC-CGGACGGCCGCCCTCAGCCCCCCAGACAGACCCCAGGGTCTCCAGGCAGGGTCCGGCATCTCCAGGGGCAGC…
>Jijoye-rev
GGGCCCGAGG--GG-CTCTG-GGGTGCCCGAGGTCCC---T---GGTTCCTCT-GAAGGACAGAGAGAGGGGCA-GAACCAACCCCGGCGGCTGGCCCCGAGGAGGCGCCCGGCGCGGGGCCGGTCGGCTCGGCTGGCCGAGACCCGGGTCTGGGGGGCCTGTGGTGGTGAGCCTGCTGCCCCTGGAGATGCCGGACCCTGCCTGGAGACCCTGGGGTCTGTCTGGGGGGCTGAGGG-CGGCCGTCCGGGCCCGGAGG-GTCTCAGAGGATCGCCCGGA-CTCTGCCAACAGAGACCCGGGCGATCCCCCTCCACTTCCCCGGGCCTAGGCCG---ACCCTCTGCCTCCCAGACGTACCCCAGGGCCACCCGGCGGAGCCAGGCCCCTCCTGAGACAGC…
>L591
GGGCCCGAGGTTGGAGCCAGCGGGCACCCGAGGTCCCAGCACCCGGTCCCTCT-GGTGGGCAGAGA-CA-GGCA-GGGCC--CCCCGGCAGCTGGCCCCGAGGAGGCGCCCGGAGTGGGGCCGGTCGGCTGGGCTGGCCGAG-CCCGGGTCTGGGAGGTCTGGGGTGGCGAGCCTGCTGTCTCAGGAGGGGCCTGGCTCCGCCGGGTGGCCCTGGGGTAAGTCTGGGAGGCAGAGGGACGGCC-TA--GGCCCGGGGAAGTGGAGGGGGATCGCCCGGGTCTCTGTTGGCAGAG-TCCGGGCGATCCTCTGAGAC-CCTCCGGGCC-CGGACGGCCGCCCTCGGCCCCCCAGACAGACCCCAGGGTCTCCAGGCAGGGTCCGGCATCTCCAGGGGCAGC…
>L591-rev
GGGCCCGGGG--GG-CTCTG-GGGTGCCCGAGGTCCC---T---GGTTCCTCT-GAAGGACAGAGAGAGGGGCA-GAACCAACCCCGGCGGCTGGCCCCGAGGAGGCGCCCGGCGCGGGGCCGGTCGGCTCGGCTGGCCGAGACCCGGGTCTGGTGGGCCTGTGGTGGTGAGCCTGCTGCCCCTGGAGATGCCGGACCCTGCCTGGAGACCCTGGGGTCTGTCTGGGGGGCCGAGGG-CGGCCGTCCGGGCCCGGAGG-GTCTCAGAGGATCGCCCGGA-CTCTGCCAACAGAGACCCGGGCGATCCCCCTCCACTTCCCCGGGCCTAGGCCG---TCCCTCTGCCTCCCAGACTTACCCCAGGGCCACCCGGCGGAGCCAGGCCCCTCCTGAGACAGC…
>LCL B95-8 delEber2
GGGCCCGAGGTTGGAGCCAGCGGGCACCCGAGGTCCCAGCACCCGGTCCCTCC-GGGGGGCAGAGA-CA-GGCA-GGGCC--CCCCGGCAGCTGGCCCCGAGGAGGCGCCCGGAGTGGGGCCGGTCGGCTGGGCTGGCCGAG-CCCGGGTCTGGGAGGTCTGGGGTGGCGAGCCTGCTGTCTCAGGAGGGGCCTGGCTCCGCCGGGTGGCCCTGGGGTAAGTCTGGGAGGCAGAGGGTCGGCC-TA--GGCCCGGGGAAGTGGAGGGGGATCGCCCGGGTCTCTGTTGGCAGAG-TCCGGGCGATCCTCTGAGAC-CCTCCGGGCC-CGGACTGTCGCCCTCAGCCCCCCAGACAGACCCCAGGGTCTCCAGGCAGGGTCCGGCATCTTCAGGGGCAGC…
>LCL B95-8 delEber2-rev
GGGCCCGAGG--GG-CTCTG-GGGTGCCCGAGGTCCC---T---GGTTCCTCT-GAAGGACAGAGAGAGGGGCA-GAACCAACCCCGGCGGCTGGCCCCGAGGAGGCGCCAGGCGCGGGGCCGGTCGGCTCGGCTGGCCGAGACCCGGGTCTGGGGGGCCTGTGGTGGTGAGCCTGCTGCCCCTGAAGATGCCGGACCCTGCCTGGAGACCCTGGGGTCTGTCTGGGGGGCTGAGGG-CGACAGTCCGGGCCCGGAGG-GTCTCAGAGGATCGCCCGGA-CTCTGCCAACAGAGACCCGGGCGATCCCCCTCCACTTCCCCGGGCCTAGGCCG---ACCCTCTGCCTCCCAGACTTACCCCAGGGCCACCCGGCGGAGCCAGGCCCCTCCTGAGACAGC…
>Mak1 duplicate
GGGCCCGAGGTTGGAGCCAGCGGGCACCCGAGGTCCCAGCACCCGGTCCCTCT-GGTGGGCAGAGA-CA-GGCA-GGGCC--CCCCGGCAGCTGGCCCCGAGGAGGCGCCCGGAGTGGGGCCGGTCGGCTGGGCTGGCCGAG-CCCGGGTCTGGGAGGTCTGGGGTGGCGAGCCTGCTGTCTCAGGAGGGGCCTGGCTCCGCCGGGTGGCCCTGGGGTACGTCTGGGAGGCAGAGGGTCGGCC-TA--GGCCCGGGGAAGTGGAGGGGGATCGCCCGGGTCTCTGTTGGCAGAG-TCCGGGCGATCCTCTGAGAC-CCTCCGGGCC-CGGACGGCCTCCCTCAGCCCCCCAGACAGACCCCAGGGTCTCCAGGCAGGGTCCGGCATCTCCAGGGGCAGC…
>Mak1 duplicate-rev
GGGCCCGAGG--GG-CTCTG-GGGTGCCCGAGGTCCC---T---GGTTCCTCT-GAAGGACAGAGAGAGGGGCA-GAACCAACCCCGGCGGCTGGCCCCGAGGAGGCGCCCGGCGCGGGGCCGGTCGGCTCGGCTGGCCGAGACCCGGGTCTGGTGGGCCTGTGGTGGTGAGCCTGCTGCCCCTGGAGATGCCGGACCCTGCCTGGAGACCCTGGGGTCTGTCTGGGGGGCTGAGGG-AGGCCGTCCGGGCCCGGAGG-GTCTCAGAGGATCGCCCGGA-CTCTGCCAACAGAGACCCGGGCGATCCCCCTCCACTTCCCCGGGCCTAGGCCG---ACCCTCTGCCTCCCAGACGTACCCCAGGGCCACCCGGCGGAGCCAGGCCCCTCCTGAGACAGC…
>Makau
GGGCCCGAGGTTGGAGCCAGCGGGCACCCGAGGTCCCAGCACCCGGTCCCTCT-GGTGGGCAGAGA-CA-GGCA-GGGCC--CCCCGGCAGCTGGCCCCGAGGAGGCGCCCGGAGTGGGGCCGGTCGGCTGGGCTGGCCGAG-CCCGGGTCTGGGAGGTCTGGGGTGGCGAGCCTGCTGTCTCAGGAGGGGCCTGGCTCCGCCGGGTGGCCCTGGGGTACGTCTGGGAGGCAGAGGGTCGGCC-TA--GGCCCGGGGAAGTGGAGGGGGATCGCCCGGGTCTCTGTTGGCAGAG-TCCGGGCGATCCTCTGAGAC-CCTCCGGGCC-CGGACGGCCTCCCTCAGCCCCCCAGACAGACCCCAGGGTCTCCAGGCAGGGTCCGGCATCTCCAGGGGCAGC…
>Makau-rev
GGGCCCGAGG--GG-CTCTG-GGGTGCCCGAGGTCCC---T---GGTTCCTCT-GAAGGACAGAGAGAGGGGCA-GAACCAACCCCGGCGGCTGGCCCCGAGGAGGCGCCCGGCGCGGGGCCGGTCGGCTCGGCTGGCCGAGACCCGGGTCTGGTGGGCCTGTGGTGGTGAGCCTGCTGCCCCTGGAGATGCCGGACCCTGCCTGGAGACCCTGGGGTCTGTCTGGGGGGCTGAGGG-AGGCCGTCCGGGCCCGGAGG-GTCTCAGAGGATCGCCCGGA-CTCTGCCAACAGAGACCCGGGCGATCCCCCTCCACTTCCCCGGGCCTAGGCCG---ACCCTCTGCCTCCCAGACGTACCCCAGGGCCACCCGGCGGAGCCAGGCCCCTCCTGAGACAGC…
>P3HR1 c16
GGGCCCGAGGTTGGAGCCAGCGGGCACCCGAGGTCCCAGCACCCGGTCCCTCC-GGGGGGCAGAGA-CA-GGCAGGGGCC--CCCCGGCAGCTGGCCCCGAGGAGGCGCCCGGAGTGGGGCCGGTCGGCTGGGCTGGCCGAG-CCCGGGTCTGGGAGGTCTGGGGTGGCGAGCCTGCTGTCTCAGGAGGGGCCTGGCTCCGCCGGGTGGCCCTGGGGTACGTCTGGGAGGCAGAGGGTCGGCC-TA--GGCCCGGGGAAGTGGAGGGGGATCGCCCGGGTCTCTGTTGGCAGAG-TCCGGGCGATCCTCTGAGAC-CCTCCGGGCC-CGGACGGCCGCCCTCAGCCCCCCAGACAGACCCCAGGGTCTCCAGGCAGGGTCCGGCATCTCCAGGGGCAGC…
>P3HR1 c16-rev
GGGCCCGAGG--GG-CTCTG-GGGTGCCCGAGGTCCC---T---GGTTCCTCT-GAAGGACAGAGAGAGGGGCA-GAACCAACCCCGGCGGCTGGCCCCGAGGAGGCGCCCGGCGCGGGGCCGGTCGGCTCGGCTGGCCGAGACCCGGGTCTGGGGGGCCTGTGGTGGTGAGCCTGCTGCCCCTGGAGATGCCGGACCCTGCCTGGAGACCCTGGGGTCTGTCTGGGGGGCTGAGGG-CGGCCGTCCGGGCCCGGAGG-GTCTCAGAGGATCGCCCGGA-CTCTGCCAACAGAGACCCGGGCGATCCCCCTCCACTTCCCCGGGCCTAGGCCG---ACCCTCTGCCTCCCAGACGTACCCCAGGGCCACCCGGCGGAGCCAGGCCCCTCCTGAGACAGC…
>B95-8 (Sitoko)
GGGCCCGAGGTTGGAGCCAGCGGGCACCCGAGGTCCCAGCACCCGGTCCCTCC-GGGGGGCAGAGA-CA-GGCA-GGGCC--CCCCGGCAGCTGGCCCCGAGGAGGCGCCCGGAGTGGGGCCGGTCGGCTGGGCTGGCCGAG-CCCGGGTCTGGGAGGTCTGGGGTGGCGAGCCTGCTGTCTCAGGAGGGGCCTGGCTCCGCCGGGTGGCCCTGGGGTAAGTCTGGGAGGCAGAGGGTCGGCC-TA--GGCCCGGGGAAGTGGAGGGGGATCGCCCGGGTCTCTGTTGGCAGAG-TCCGGGCGATCCTCTGAGAC-CCTCCGGGCC-CGGACGGTCGCCCTCAGCCCCCCAGACAGACCCCAGGGTCTCCAGGCAGGGTCCGGCATCTTCAGGGGCAGC…
>B95-8 (Sitoko)-rev
GGGCCCGAGG--GG-CTCTG-GGGTGCCCGAGGTCCC---T---GGTTCCTCT-GAAGGACAGAGAGAGGGGCA-GAACCAACCCCGGCGGCTGGCCCCGAGGAGGCGCCAGGCGCGGGGCCGGTCGGCTCGGCTGGCCGAGACCCGGGTCTGGGGGGCCTGTGGTGGTGAGCCTGCTGCCCCTGAAGATGCCGGACCCTGCCTGGAGACCCTGGGGTCTGTCTGGGGGGCTGAGGG-CGACCGTCCGGGCCCGGAGG-GTCTCAGAGGATCGCCCGGA-CTCTGCCAACAGAGACCCGGGCGATCCCCCTCCACTTCCCCGGGCCTAGGCCG---ACCCTCTGCCTCCCAGACTTACCCCAGGGCCACCCGGCGGAGCCAGGCCCCTCCTGAGACAGC…
>Wewak1
GGGCCCGAGGTTGGAGCCAGCGGGCACCCGAGGTCCCAGCACCCGGTCCCTCC-GGTGGGCAGAGA-CA-GGCA-GGGCC--CCCCGGCAGCTGGCCCCGAGGAGGCGCCCGGAGTGGGGCCGGTCGGCTGGGCTGGCCGGG-CCCGGGTCTGGGAGGTCTGGGGTGGCGAGCCTGCTGTCTCAGGAGGGGCCTGGCTCCGCCGGGTGGCCCTGGGGTAAGTCTGGGAGGCAGAGGGACGGCC-TA--GGCCCGGGGAAGTGGAGGGGGATCGCCCGGGTCTCTGTTGGCAGAG-TCCGGGCGATCCTCTGAGAC-CCTCCGGGCC-CGGACGGCCGCCCTCGG-CCCCCAGACAGACCCCAGGGTCTCCAGGCAGGGTCCGGCATCTCCAGGGGCAGC…
>Wewak1-rev
GGGCCCGAGG--GG-CTCTG-GGGTGCCCGAGGTCCC---T---GGTTCCTCT-GAAGGACAGAGAGAGGGGCA-GAACCAACCCCGGGGGCTGGCTCCGAGGAGGCGCCCGGCGCGGGGCCGGTCGGCTCGGCTGGCCGAGACCCGGGTCTGGGGGGCCTGTGGTGGTGAGCCTGCTGCCCCTGGAGATGCCGGACCCTGCCTGGAGACCCTGGGGTCTGTCTGGG-GGCCGAGGG-CGGCCGTCCGGGCCCGGAGG-GTCTCAGAGGATCGCCCGGA-CTCTGCCAACAGAGACCCGGGCGATCCCCCTCCACTTCCCCGGGCCTAGGCCG---TCCCTCTGCCTCCCAGACTTACCCCAGGGCCACCCGGCGGAGCCAGGCCCCTCCTGAGACAGC…
>X50-7
GGGCCCGAGGTTGGAGCCAGCGGGCACCCGAGGTCCCAGCACCCGGTCCCTCC-GGGGGGCAGAGA-CA-GGCA-GGGCC--CCCCGGCAGCTGGCCCCGAGGAGGCGCCCGGAGTGGGGCCGGTCGGCTGGGCTGGCCGAG-CCCGGGTCTGGGAGGTCTGGGGTGGCGAGCCTGCTGTCTCAGGAGGGGCCTGGCTCCGCCGGGTGGCCCTGGGGTAAGTCTGGGAGGCAGAGGGTCGGCC-TA--GGCCCGGGGAAGTGGAGGGGGATCGCCCGGGTCTCTGTTGGCAGAG-TCCGGGCGATCCTCTGAGAC-CCTCCGGGCC-CGGACTGTCGCCCTCAGCCCCCCAGACAGACCCCAGGGTCTCCAGGCAGGGTCCGGCATCTTCAGGGGCAGC…
>X50-7-rev
GGGCCCGAGG--GG-CTCTG-GGGTGCCCGAGGTCCC---T---GGTTCCTCT-GAAGGACAGAGAGAGGGGCA-GAACCAACCCCGGCGGCTGGCCCCGAGGAGGCGCCAGGCGCGGGGCCGGTCGGCTCGGCTGGCCGAGACCCGGGTCTGGGGGGCCTGTGGTGGTGAGCCTGCTGCCCCTGAAGATGCCGGACCCTGCCTGGAGACCCTGGGGTCTGTCTGGGGGGCTGAGGG-CGACAGTCCGGGCCCGGAGG-GTCTCAGAGGATCGCCCGGA-CTCTGCCAACAGAGACCCGGGCGATCCCCCTCCACTTCCCCGGGCCTAGGCCG---ACCCTCTGCCTCCCAGACTTACCCCAGGGCCACCCGGCGGAGCCAGGCCCCTCCTGAGACAGC…
>YCCEL1
GGGCCCGAGGTTGGAGCCAGCGGGCACCCGAGGTCCCAGCACCCGGTCCCTCC-GGGGGGCAGAGA-CA-GGCA-GGGCC--CCCCGGCAGCTGGCCCCGAGGAGGCGCCCGGAGTGGGGCCGGTCGGCTGGGCTGGCCGAG-CCCGGGTCTGGGAGGTCTGGGGTGGCGAGCCTGCTGTCTCAGGAGGGGCCTGGCTCCGCCGGGTGGCCCTGGGGTACGTCTGGGAGGCAGAGGGTCGGCC-TA--GGCCCGGGGAAGTGGAGGGGGATCGCCCGGGTCTCTGTTGGCAGAG-TCCGGGCGATCCTCTGAGAC-CCTCCGGGCC-CGGACGGCCGCCCTCAGCCCCCCAGACAGACCCCAGGGTCTCCAGGCAGGGTCCGGCATCTCCAGGGGCAGC…
>YCCEL1-rev
GGGCCCGAGG--GG-CTCTG-GGGTGCCCGAGGTCCC---T---TGTTCCTCT-GAAGGACAGAGAGAGGGGCA-GAACCAACCCCGGCGGCTGGCCCCGAGGAGGCGCCCGGCGCGGGGCCGGTCGGCTCGGCTGGCCGAGACCCGGGTCTGGGGGGCCTGTGGTGGTGAGCCTGCTGCCCCTGGAGATGCCGGACCCTGCCTGGAGACCCTGGGGTCTGTCTGGGGGGCTGAGGG-CGGCCGTCCGGGCCCGGAGG-GTCTCAGAGGATCGCCCGGA-CTCTGCCAACAGAGACCCGGGCGATCCCCCTCCACTTCCCCGGGCCTAGGCCG---ACCCTCTGCCTCCCAGACGTACCCCAGGGCCACCCGGCGGAGCCAGGCCCCTCCTGAGACAGC…
>pLCL-TRL1-post
GGGCCCGAGGTTGGAGCCAGCGGGCACCCGAGGTCCCAGCACCCGGTCCCTCC-GGGGGGCAGAGA-CA-GGCA-GGGCC--CCCCGGCAGCTGGCCCCGAGGAGGCGCCCGGAGTGGGGCCGGTCGGCTGGGCTGGCCGAG-CCCGGGTCTGGGAGGTCTGGGGTGGCGAGCCTGCTGTCTCAGGAGGGGCCTGGCTCCGCCGGGTGGCCCTGGGGTAAGTCTGGGAGGCAGAGGGACGGCC-TA--GGCCCGGGGAAGTGGAGGGGGATCGCCCGGGTCTCTGTTGGCAGAG-TCCGGGCGATCCTCTGAGAC-CCTCCGGGCC-CGGACGGCCGCCCTCGGCCCCCCAGACAGACCCCAGGGTCTCCAGGCAGGGTCCGGCATCTCCAGGGGCAGC…
>pLCL-TRL1-post-rev
GGGCCCGAGG--GG-CTCTG-GGGTGCCCGAGGTCCC---T---GGTTCCTCT-GAAGGACAGAGAGAGGGGCA-GAACCAACCCCGGGGGCTGGCTCCGAGGAGGCGCCCGGCGCGGGGCCGGTCGGCTCGGCTGGCCGAGACCCGGGTCTGGGGGGCCTGTGGTGGTGAGCCTGCTGCCCCTGGAGATGCCGGACCCTGCCTGGAGACCCTGGGGTCTGTCTGGGGGGCCGAGGG-CGGCCGTCCGGGCCCGGAGG-GTCTCAGAGGATCGCCCGGA-CTCTGCCAACAGAGACCCGGGCGATCCCCCTCCACTTCCCCGGGCCTAGGCCG---TCCCTCTGCCTCCCAGACTTACCCCAGGGCCACCCGGCGGAGCCAGGCCCCTCCTGAGACAGC…
>pLCL-TRL1-pre
GGGCCCGAGGTTGGAGCCAGCGGGCACCCGAGGTCCCAGCACCCGGTCCCTCC-GGGGGGCAGAGA-CA-GGCA-GGGCC--CCCCGGCAGCTGGCCCCGAGGAGGCGCCCGGAGTGGGGCCGGTCGGCTGGGCTGGCCGAG-CCCGGGTCTGGGAGGTCTGGGGTGGCGAGCCTGCTGTCTCAGGAGGGGCCTGGCTCCGCCGGGTGGCCCTGGGGTAAGTCTGGGAGGCAGAGGGACGGCC-TA--GGCCCGGGGAAGTGGAGGGGGATCGCCCGGGTCTCTGTTGGCAGAG-TCCGGGCGATCCTCTGAGAC-CCTCCGGGCC-CGGACGGCCGCCCTCGGCCCCCCAGACAGACCCCAGGGTCTCCAGGCAGGGTCCGGCATCTCCAGGGGCAGC…
>pLCL-TRL1-pre-rev
GGGCCCGAGG--GG-CTCTG-GGGTGCCCGAGGTCCC---T---GGTTCCTCT-GAAGGACAGAGAGAGGGGCA-GAACCAACCCCGGGGGCTGGCTCCGAGGAGGCGCCCGGCGCGGGGCCGGTCGGCTCGGCTGGCCGAGACCCGGGTCTGGGGGGCCTGTGGTGGTGAGCCTGCTGCCCCTGGAGATGCCGGACCCTGCCTGGAGACCCTGGGGTCTGTCTGGGGGGCCGAGGG-CGGCCGTCCGGGCCCGGAGG-GTCTCAGAGGATCGCCCGGA-CTCTGCCAACAGAGACCCGGGCGATCCCCCTCCACTTCCCCGGGCCTAGGCCG---TCCCTCTGCCTCCCAGACTTACCCCAGGGCCACCCGGCGGAGCCAGGCCCCTCCTGAGACAGC…
>pLCL-TRL595
GGGCCCGAGGTTGGAGCCAGCGGGCACCCGAGGTCCCAGCACCCGGTCCCTCT-GGTGGGCAGAGA-CA-GGCA-GGGCC--CCCCGGCAGCTGGCCCCGAGGAGGCGCCCGGAGTGGGGCCGGTCGGCTGGGCTGGCCGAG-CCCGGGTCTGGGAGGTCTGGGGTGGCGAGCCTGCTGTCTCAGGAGGGGCCTGGCTCCGCCGGGTGGCCCTGGGGTACGTCTGGGAGGCAGAGGGTCGGCC-TA--GGCCCGGGGAAGTGGAGGGGGATCGCCCGGGTCTCTGTTGGCAGAG-TCCGGGCGATCCTCTGAGAC-CCTCCGGGCC-CGGACGGCCTCCCTCAGCCCCCCAGACAGACCCCAGGGTCTCCAGGCAGGGTCCGGCATCTCCAGGGGCAGC…
>pLCL-TRL595-rev
GGGCCCGGGG--GG-CTCTG-GGGTGCCCGAGGTCCC---T---GGTTCCTCT-GAAGGACAGAGAGAGGGGCA-GAACCAACCCCGGCGGCTGGCCCCGAGGAGGCGCCCGGCGCGGGGCCGGTCGGCTCGGCTGGCCGAGACCCGGGTCTGGTGGGCCTGTGGTGGTGAGCCTGCTGCCCCTGGAGATGCCGGACCCTGCCTGGAGACCCTGGGGTCTGTCTGGGGGGCTGAGGG-AGGCCGTCCGGGCCCGGAGG-GTCTCAGAGGATCGCCCGGA-CTCTGCCAACAGAGACCCGGGCGATCCCCCTCCACTTCCCCGGGCCTAGGCCG---ACCCTCTGCCTCCCAGACGTACCCCAGGGCCACCCGGCGGAGCCAGGCCCCTCCTGAGACAGC…
>sLCL-1.02
GGGCCCGAGGTTGGAGCCAGCGGGCACCCGAGGTCCCAGCACCCGGTCCCTCT-GGTGGGCAGAGA-CA-GGCA-GGGCC--CCCCGGCAGCTGGCCCCGAGGAGGCGCCCGGAGTGGGGCCGGTCGGCTGGGCTGGCCGAG-CCCGGGTCTGGGAGGTCTGGGGTGGCGAGCCTGCTGTCTCAGGAGGGGCCTGGCTCCGCCGGGTGGCCCTGGGGTACGTCTGGGAGGCAGAGGGTCGGCC-TA--GGCCCGGGGAAGTGGAGGGGGATCGCCCGGGTCTCTGTTGGCAGAG-TCCGGGCGATCCTCTGAGAC-CCTCCGGGCC-CGGACGGCCTCCCTCAGCCCCCCAGACAGACCCCAGGGTCTCCAGGCAGGGTCCGGCATCTCCAGGGGCAGC…
>sLCL-1.02-rev
GGGCCCGGGG--GG-CTCTG-GGGTGCCCGAGGTCCC---G---GGTTCCTCT-GAAGGACAGAGAGAGGGGCA-GAACCAACCCCGGCGGCTGGCCCCGAGGAGGCGCCCGGCGCGGGGCCGGTCGGCTCGGCTGGCCGAGACCCGGGTCTGGTGGGCCTGTGGTGGTGAGCCTGCTGCCCCTGGAGATGCCGGACCCTGCCTGGAGACCCTGGGGTCTGTCTGGGGGGCTGAGGG-AGGCCGTCCGGGCCCGGAGG-GTCTCAGAGGATCGCCCGGA-CTCTGCCAACAGAGACCCGGGCGATCCCCCTCCACTTCCCCGGGCCTAGGCCG---ACCCTCTGCCTCCCAGACGTACCCCAGGGCCACCCGGCGGAGCCAGGCCCCTCCTGAGACAGC…
>sLCL-1.04
GGGCCCGAGGTTGGAGCCAGCGGGCACCCGAGGTCCCAGCACCCGGTCCCTCT-GGTGGGCAGAGA-CA-GGCA-GGGCC--CCCCGGCAGCTGGCCCCGAGGAGGCGCCCGGAGTGGGGCCGGTCGGCTGGGCTGGCCGAG-CCCGGGTCTGGGAGGTCTGGGGTGGCGAGCCTGCTGTCTCAGGAGGGGCCTGGCTCCGCCGGGTGGCCCTGGGGTACGTCTGGGAGGCAGAGGGTCGGCC-TA--GGCCCGGGGAAGTGGAGGGGGATCGCCCGGGTCTCTGTTGGCAGAG-TCCGGGCGATCCTCTGAGAC-CCTCCGGGCC-CGGACGGCCTCCCTCAGCCCCCCAGACAGACCCCAGGGTCTCCAGGCAGGGTCCGGCATCTCCAGGGGCAGC…
>sLCL-1.04-rev
GGGCCCGGGG--GG-CTCTG-GGGTGCCCGAGGTCCC---G---GGTTCCTCT-GAAGGACAGAGAGAGGGGCA-GAACCAACCCCGGCGGCTGGCCCCGAGGAGGCGCCCGGCGCGGGGCCGGTCGGCTCGGCTGGCCGAGACCCGGGTCTGGTGGGCCTGTGGTGGTGAGCCTGCTGCCCCTGGAGATGCCGGACCCTGCCTGGAGACCCTGGGGTCTGTCTGGGGGGCTGAGGG-AGGCCGTCCGGGCCCGGAGG-GTCTCAGAGGATCGCCCGGA-CTCTGCCAACAGAGACCCGGGCGATCCCCCTCCACTTCCCCGGGCCTAGGCCG---ACCCTCTGCCTCCCAGACGTACCCCAGGGCCACCCGGCGGAGCCAGGCCCCTCCTGAGACAGC…
>sLCL-1.05
GGGCCCGAGGTTGGAGCCAGCGGGCACCCGAGGTCCCAGCACCCGGTCCCTCT-GGTGGGCAGAGA-CA-GGCA-GGGCC--CCCCGGCAGCTGGCCCCGAGGAGGCGCCCGGAGTGGGGCCGGTCGGCTGGGCTGGCCGAG-CCCGGGTCTGGGAGGTCTGGGGTGGCGAGCCTGCTGTCTCAGGAGGGGCCTGGCTCCGCCGGGTGGCCCTGGGGTACGTCTGGGAGGCAGAGGGTCGGCC-TA--GGCCCGGGGAAGTGGAGGGGGATCGCCCGGGTCTCTGTTGGCAGAG-TCCGGGCGATCCTCTGAGAC-CCTCCGGGCC-CGGACGGTCGCCCTCAGCCCCCCAGACAGACCCCAGGGTCTCCAGGCAGGGTCCGGCATCTTCAGGGGCAGC…
>sLCL-1.05-rev
GGGCCCGAGG--GG-CTCTG-GGGTGCCCGAGGTCCC---T---GGTTCCTCT-GAAGGACAGAGAGAGGGGCA-GAACCAACCCCGGCGGCTGGCCCCGAGGAGGCGCCCGGCGCGGGGCCAGTCGGCTCGGCTGGCCGAGACCCGGGTCTGGGGGGCCTGTGGTGGTGAGCCTGCTGCCCCTGAAGATGCCGGACCCTGCCTGGAGACCCTGGGGTCTGTCTGGGGGGCTGAGGG-CGACCGTCCGGGCCCGGAGG-GTCTCAGAGGATCGCCCGGA-CTCTGCCAACAGAGACCCGGGCGATCCCCCTCCACTTCCCCGGGCCTAGGCCG---ACCCTCTGCCTCCCAGACGTACCCCAGGGCCACCCGGCGGAGCCAGGCCCCTCCTGAGACAGC…
>sLCL-1.06
GGGCCCGAGGTTGGAGCCAGCGGGCACCCGAGGTCCCAGCACCCGGTCCCTCT-GGTGGGCAGAGA-CA-GGCA-GGGCC--CCCCGGCAGCTGGCCCCGAGGAGGCGCCCGGAGTGGGGCCGGTCGGCTGGGCTGGCCGAG-CCCGGGTCTGGGAGGTCTGGGGTGGCGAGCCTGCTGTCTCAGGAGGGGCCTGGCTCCGCCGGGTGGCCCTGGGGTACGTCTGGGAGGCAGAGGGTCGGCC-TA--GGCCCGGGGAAGTGGAGGGGGATCGCCCGGGTCTCTGTTGGCAGAG-TCCGGGCGATCCTCTGAGAC-CCTCCGGGCC-CGGACGGCCTCCCTCAGCCCCCCAGACAGACCCCAGGGTCTCCAGGCAGGGTCCGGCATCTCCAGGGGCAGC…
>sLCL-1.06-rev
GGGCCCGGGG--GG-CTCTG-GGGTGCCCGAGGTCCC---G---GGTTCCTCT-GAAGGACAGAGAGAGGGGCA-GAACCAACCCCGGCGGCTGGCCCCGAGGAGGCGCCCGGCGCGGGGCCGGTCGGCTCGGCTGGCCGAGACCCGGGTCTGGTGGGCCTGTGGTGGTGAGCCTGCTGCCCCTGGAGATGCCGGACCCTGCCTGGAGACCCTGGGGTCTGTCTGGGGGGCTGAGGG-AGGCCGTCCGGGCCCGGAGG-GTCTCAGAGGATCGCCCGGA-CTCTGCCAACAGAGACCCGGGCGATCCCCCTCCACTTCCCCGGGCCTAGGCCG---ACCCTCTGCCTCCCAGACGTACCCCAGGGCCACCCGGCGGAGCCAGGCCCCTCCTGAGACAGC…
>sLCL-1.07
GGGCCCGAGGTTGGAGCCAGCGGGCACCCGAGGTCCCAGCACCCGGTCCCTCT-GGTGGGCAGAGA-CA-GGCA-GGGCC--CCCCGGCAGCTGGCCCCGAGGAGGCGCCCGGAGTGGGGCCGGTCGGCTGGGCTGGCCGAG-CCCGGGTCTGGGAGGTCTGGGGTGGCGAGCCTGCTGTCTCAGGAGGGGCCTGGCTCCGCCGGGTGGCCCTGGGGTACGTCTGGGAGGCAGAGGGTCGGCC-TA--GGCCCGGGGAAGTGGAGGGGGATCGCCCGGGTCTCTGTTGGCAGAG-TCCGGGCGATCCTCTGAGAC-CCTCCGGGCC-CGGACGGCCTCCCTCAGCCCCCCAGACAGACCCCAGGGTCTCCAGGCAGGGTCCGGCATCTCCAGGGGCAGC…
>sLCL-1.07-rev
GGGCCCGGGG--GG-CTCTG-GGGTGCCCGAGGTCCC---G---GGTTCCTCT-GAAGGACAGAGAGAGGGGCA-GAACCAACCCCGGCGGCTGGCCCCGAGGAGGCGCCCGGCGCGGGGCCGGTCGGCTCGGCTGGCCGAGACCCGGGTCTGGTGGGCCTGTGGTGGTGAGCCTGCTGCCCCTGGAGATGCCGGACCCTGCCTGGAGACCCTGGGGTCTGTCTGGGGGGCTGAGGG-AGGCCGTCCGGGCCCGGAGG-GTCTCAGAGGATCGCCCGGA-CTCTGCCAACAGAGACCCGGGCGATCCCCCTCCACTTCCCCGGGCCTAGGCCG---ACCCTCTGCCTCCCAGACGTACCCCAGGGCCACCCGGCGGAGCCAGGCCCCTCCTGAGACAGC…
>sLCL-1.08
GGGCCCGAGGTTGGAGCCAGCGGGCACCCGAGGTCCCAGCACCCGGTCCCTCT-GGTGGGCAGAGA-CA-GGCA-GGGCC--CCCCGGCAGCTGGCCCCGAGGAGGCGCCCGGAGTGGGGCCGGTCGGCTGGGCTGGCCGAG-CCCGGGTCTGGGAGGTCTGGGGTGGCGAGCCTGCTGTCTCAGGAGGGGCCTGGCTCCGCCGGGTGGCCCTGGGGTACGTCTGGGAGGCAGAGGGTCGGCC-TA--GGCCCGGGGAAGTGGAGGGGGATCGCCCGGGTCTCTGTTGGCAGAG-TCCGGGCGATCCTCTGAGAC-CCTCCGGGCC-CGGACGGCCTCCCTCAGCCCCCCAGACAGACCCCAGGGTCTCCAGGCAGGGTCCGGCATCTCCAGGGGCAGC…
>sLCL-1.08-rev
GGGCCCGGGG--GG-CTCTG-GGGTGCCCGAGGTCCC---G---GGTTCCTCT-GAAGGACAGAGAGAGGGGCA-GAACCAACCCCGGCGGCTGGCCCCGAGGAGGCGCCCGGCGCGGGGCCGGTCGGCTCGGCTGGCCGAGACCCGGGTCTGGTGGGCCTGTGGTGGTGAGCCTGCTGCCCCTGGAGATGCCGGACCCTGCCTGGAGACCCTGGGGTCTGTCTGGGGGGCTGAGGG-AGGCCGTCCGGGCCCGGAGG-GTCTCAGAGGATCGCCCGGA-CTCTGCCAACAGAGACCCGGGCGATCCCCCTCCACTTCCCCGGGCCTAGGCCG---ACCCTCTGCCTCCCAGACGTACCCCAGGGCCACCCGGCGGAGCCAGGCCCCTCCTGAGACAGC…
>sLCL-1.09
GGGCCCGAGGTTGGAGCCAGCGGGCACCCGAGGTCCCAGCACCCGGTCCCTCT-GGTGGGCAGAGA-CA-GGCA-GGGCC--CCCCGGCAGCTGGCCCCGAGGAGGCGCCCGGAGTGGGGCCGGTCGGCTGGGCTGGCCGAG-CCCGGGTCTGGGAGGTCTGGGGTGGCGAGCCTGCTGTCTCAGGAGGGGCCTGGCTCCGCCGGGTGGCCCTGGGGTACGTCTGGGAGGCAGAGGGTCGGCC-TA--GGCCCGGGGAAGTGGAGGGGGATCGCCCGGGTCTCTGTTGGCAGAG-TCCGGGCGATCCTCTGAGAC-CCTCCGGGCC-CGGACGGTCGCCCTCAGCCCCCCAGACAGACCCCAGGGTCTCCAGGCAGGGTCCGGCATCTTCAGGGGCAGC…
>sLCL-1.09-rev
GGGCCCGAGG--GG-CTCTG-GGGTGCCCGAGGTCCC---T---GGTTCCTCT-GAAGGACAGAGAGAGGGGCA-GAACCAACCCCGGCGGCTGGCCCCGAGGAGGCGCCCGGCGCGGGGCCAGTCGGCTCGGCTGGCCGAGACCCGGGTCTGGGGGGCCTGTGGTGGTGAGCCTGCTGCCCCTGAAGATGCCGGACCCTGCCTGGAGACCCTGGGGTCTGTCTGGGGGGCTGAGGG-CGACCGTCCGGGCCCGGAGG-GTCTCAGAGGATCGCCCGGA-CTCTGCCAACAGAGACCCGGGCGATCCCCCTCCACTTCCCCGGGCCTAGGCCG---ACCCTCTGCCTCCCAGACGTACCCCAGGGCCACCCGGCGGAGCCAGGCCCCTCCTGAGACAGC…
>sLCL-1.10
GGGCCCGAGGTTGGAGCCAGCGGGCACCCGAGGTCCCAGCACCCGGTCCCTCT-GGTGGGCAGAGA-CA-GGCA-GGGCC--CCCCGGCAGCTGGCCCCGAGGAGGCGCCCGGAGTGGGGCCGGTCGGCTGGGCTGGCCGAG-CCTGGGTCTGGGAGGTCTGGGGTGGCGAGCCTGCTGTCTCAGGAGGGGCCTGGCTCCGCCGGGTGGCCCTGGGGTACGTCTGGGAGGCAGAGGGTCGGCC-TA--GGCCCGGGGAAGTGGAGGGGGATCGCCCGGGTCTCTGTTGGCAGAG-TCCGGGCGATCCTCTGAGAC-CCTCCGGGCC-CGGACGGCCTCCCTCAGCCCCCCAGACAGACCCCAGGGTCTCCAGGCAGGGTCCGGCATCTCCAGGGGCAGC…
>sLCL-1.10-rev
GGGCCCGGGG--GG-CTCTG-GGGTGCCCGAGGTCCC---G---GGTTCCTCT-GAAGGACAGAGAGAGGGGCA-GAACCAACCCCGGCGGCTGGCCCCGAGGAGGCGCCCGGCGCGGGGCCGGTCGGCTCGGCTGGCCGAGACCCGGGTCTGGTGGGCCTGTGGTGGTGAGCCTGCTGCCCCTGGAGATGCCGGACCCTGCCTGGAGACCCTGGGGTCTGTCTGGGGGGCTGAGGG-AGGCCGTCCGGGCCCGGAGG-GTCTCAGAGGATCGCCCGGA-CTCTGCCAACAGAGACCCGGGCGATCCCCCTCCACTTCCCCGGGCCTAGGCCG---ACCCTCTGCCTCCCAGACGTACCCCAGGGCCACCCGGCGGAGCCAGGCCCCTCCTGAGACAGC…
>sLCL-1.11
GGGCCCGAGGTTGGAGCCAGCGGGCACCCGAGGTCCCAGCACCCGGTCCCTCT-GGTGGGCAGAGA-CA-GGCA-GGGCC--CCCCGGCAGCTGGCCCCGAGGAGGCGCCCGGAGTGGGGCCGGTCGGCTGGGCTGGCCGAG-CCCGGGTCTGGGAGGTCTGGGGTGGCGAGCCTGCTGTCTCAGGAGGGGCCTGGCTCCGCCGGGTGGCCCTGGGGTACGTCTGGGAGGCAGAGGGTCGGCC-TA--GGCCCGGGGAAGTGGAGGGGGATCGCCCGGGTCTCTGTTGGCAGAG-TCCGGGCGATCCTCTGAGAC-CCTCCGGGCC-CGGACGGCCTCCCTCAGCCCCCCAGACAGACCCCAGGGTCTCCAGGCAGGGTCCGGCATCTCCAGGGGCAGC…
>sLCL-1.11-rev
GGGCCCGGGG--GG-CTCTG-GGGTGCCCGAGGTCCC---G---GGTTCCTCT-GAAGGACAGAGAGAGGGGCA-GAACCAACCCCGGCGGCTGGCCCCGAGGAGGCGCCCGGCGCGGGGCCGGTCGGCTCGGCTGGCCGAGACCCGGGTCTGGTGGGCCTGTGGTGGTGAGCCTGCTGCCCCTGGAGATGCCGGACCCTGCCTGGAGACCCTGGGGTCTGTCTGGGGGGCTGAGGG-AGGCCGTCCGGGCCCGGAGG-GTCTCAGAGGATCGCCCGGA-CTCTGCCAACAGAGACCCGGGCGATCCCCCTCCACTTCCCCGGGCCTAGGCCG---ACCCTCTGCCTCCCAGACGTACCCCAGGGCCACCCGGCGGAGCCAGGCCCCTCCTGAGACAGC…
>sLCL-1.12
GGGCCCGAGGTTGGAGCCAGCGGGCACCCGAGGTCCCAGCACCCGGTCCCTCT-GGTGGGCAGAGA-CA-GGCA-GGGCC--CCCCGGCAGCTGGCCCCGAGGAGGCGCCCGGAGTGGGGCCGGTCGGCTGGGCTGGCCGAG-CCCGGGTCTGGGAGGTCTGGGGTGGCGAGCCTGCTGTCTCAGGAGGGGCCTGGCTCCGCCGGGTGGCCCTGGGGTACGTCTGGGAGGCAGAGGGTCGGCC-TA--GGCCCGGGGAAGTGGAGGGGGATCGCCCGGGTCTCTGTTGGCAGAG-TCCGGGCGATCCTCTGAGAC-CCTCCGGGCC-CGGACGGCCTCCCTCAGCCCCCCAGACAGACCCCAGGGTCTCCAGGCAGGGTCCGGCATCTCCAGGGGCAGC…
>sLCL-1.12-rev
GGGCCCGGGG--GG-CTCTG-GGGTGCCCGAGGTCCC---T---GGTTCCTCT-GAAGGACAGAGAGAGGGGCA-GAACCAACCCCGGCGGCTGGCCCCGAGGAGGCGCCCGGCGCGGGGCCGGTCGGCTCGGCTGGCCGAGACCCGGGTCTGGTGGGCCTGTGGTGGTGAGCCTGCTGCCCCTGGAGATGCCGGACCCTGCCTGGAGACCCTGGGGTCTGTCTGGGGGGCTGAGGG-AGGCCGTCCGGGCCCGGAGG-GTCTCAGAGGATCGCCCGGA-CTCTGCCAACAGAGACCCGGGCGATCCCCCTCCACTTCCCCGGGCCTAGGCCG---ACCCTCTGCCTCCCAGACGTACCCCAGGGCCACCCGGCGGAGCCAGGCCCCTCCTGAGACAGC…
>sLCL-1.13
GGGCCCGAGGTTGGAGCCAGCGGGCACCCGAGGTCCCAGCACCCGGTCCCTCT-GGTGGGCAGAGA-CA-GGCA-GGGCC--CCCCGGCAGCTGGCCCCGAGGAGGCGCCCGGAGTGGGGCCGGTCGGCTGGGCTGGCCGAG-CCCGGGTCTGGGAGGTCTGGGGTGGCGAGCCTGCTGTCTCAGGAGGGGCCTGGCTCCGCCGGGTGGCCCTGGGGTACGTCTGGGAGGCAGAGGGTCGGCC-TA--GGCCCGGGGAAGTGGAGGGGGATCGCCCGGGTCTCTGTTGGCAGAG-TCCGGGCGATCCTCTGAGAC-CCTCCGGGCC-CGGACGGTCGCCCTCAGCCCCCCAGACAGACCCCAGGGTCTCCAGGCAGGGTCCGGCATCTTCAGGGGCAGC…
>sLCL-1.13-rev
GGGCCCGAGG--GG-CTCTG-GGGTGCCCGAGGTCCC---T---GGTTCCTCT-GAAGGACAGAGAGAGGGGCA-GAACCAACCCCGGCGGCTGGCCCCGAGGAGGCGCCCGGCGCGGGGCCAGTCGGCTCGGCTGGCCGAGACCCGGGTCTGGGGGGCCTGTGGTGGTGAGCCTGCTGCCCCTGAAGATGCCGGACCCTGCCTGGAGACCCTGGGGTCTGTCTGGGGGGCTGAGGG-CGACCGTCCGGGCCCGGAGG-GTCTCAGAGGATCGCCCGGA-CTCTGCCAACAGAGACCCGGGCGATCCCCCTCCACTTCCCCGGGCCTAGGCCG---ACCCTCTGCCTCCCAGACGTACCCCAGGGCCACCCGGCGGAGCCAGGCCCCTCCTGAGACAGC…
>sLCL-1.17
GGGCCCGAGGTTGGAGCCAGCGGGCACCCGAGGTCCCAGCACCCGGTCCCTCT-GGTGGGCAGAGA-CA-GGCA-GGGCC--CCCCGGCAGCTGGCCCCGAGGAGGCGCCCGGAGTGGGGCCGGTCGGCTGGGCTGGCCGAG-CCCGGGTCTGGGAGGTCTGGGGTGGCGAGCCTGCTGTCTCAGGAGGGGCCTGGCTCCGCCGGGTGGCCCTGGGGTACGTCTGGGAGGCAGAGGGTCGGCC-TA--GGCCCGGGGAAGTGGAGGGGGATCGCCCGGGTCTCTGTTGGCAGAG-TCCGGGCGATCCTCTGAGAC-CCTCCGGGCC-CGGACGGCCTCCCTCAGCCCCCCAGACAGACCCCAGGGTCTCCAGGCAGGGTCCGGCATCTCCAGGGGCAGC…
>sLCL-1.17-rev
GGGCCCGGGG--GG-CTCTG-GGGTGCCCGAGGTCCC---T---GGTTCCTCT-GAAGGACAGAGAGAGGGGCA-GAACCAACCCCGGCGGCTGGCCCCGAGGAGGCGCCCGGCGCGGGGCCGGTCGGCTCGGCTGGCCGAGACCCGGGTCTGGTGGGCCTGTGGTGGTGAGCCTGCTGCCCCTGGAGATGCCGGACCCTGCCTGGAGACCCTGGGGTCTGTCTGGGGGGCTGAGGG-AGGCCGTCCGGGCCCGGAGG-GTCTCAGAGGATCGCCCGGA-CTCTGCCAACAGAGACCCGGGCGATCCCCCTCCACTTCCCCGGGCCTAGGCCG---ACCCTCTGCCTCCCAGACGTACCCCAGGGCCACCCGGCGGAGCCAGGCCCCTCCTGAGACAGC…
>sLCL-1.18
GGGCCCGAGGTTGGAGCCAGCGGGCACCCGAGGTCCCAGCACCCGGTCCCTCT-GGTGGGCAGAGA-CA-GGCA-GGGCC--CCCCGGCAGCTGGCCCCGAGGAGGCGCCCGGAGTGGGGCCGGTCGGCTGGGCTGGCCGAG-CCCGGGTCTGGGAGGTCTGGGGTGGCGAGCCTGCTGTCTCAGGAGGGGCCTGGCTCCGCCGGGTGGCCCTGGGGTACGTCTGGGAGGCAGAGGGTCGGCC-TA--GGCCCGGGGAAGTGGAGGGGGATCGCCCGGGTCTCTGTTGGCAGAG-TCCGGGCGATCCTCTGAGAC-CCTCCGGGCC-CGGACGGTCGCCCTCAGCCCCCCAGACAGACCCCAGGGTCTCCAGGCAGGGTCCGGCATCTTCAGGGGCAGC…
>sLCL-1.18-rev
GGGCCCGAGG--GG-CTCTG-GGGTGCCCGAGGTCCC---T---GGTTCCTCT-GAAGGACAGAGAGAGGGGCA-GAACCAACCCCGGCGGCTGGCCCCGAGGAGGCGCCCGGCGCGGGGCCAGTCGGCTCGGCTGGCCGAGACCCGGGTCTGGGGGGCCTGTGGTGGTGAGCCTGCTGCCCCTGAAGATGCCGGACCCTGCCTGGAGACCCTGGGGTCTGTCTGGGGGGCTGAGGG-CGACCGTCCGGGCCCGGAGG-GTCTCAGAGGATCGCCCGGA-CTCTGCCAACAGAGACCCGGGCGATCCCCCTCCACTTCCCCGGGCCTAGGCCG---ACCCTCTGCCTCCCAGACGTACCCCAGGGCCACCCGGCGGAGCCAGGCCCCTCCTGAGACAGC…
>sLCL-1.19
GGGCCCGAGGTTGGAGCCAGCGGGCACCCGAGGTCCCAGCACCCGGTCCCTCC-GGGGGGCAGAGA-CA-GGCA-GGGCC--CCCCGTCAGCTGGCCCCGAGGAGGCGCCCGGAGTGGGGCCGGTCGGCTGGGCTGGCCGGG-CCCGGGTCTGGGAGGTCTGGGGTGGCGAGCCTGCTGTCTCAGGAGGGGCCTGGCTCCGCCGGGTGGCCCTGGGGTAAGTCTGGGAGGCAGAGGGTCGGCC-TA--GGCCCGGGGAAGTGGAGGGGGATCGCCCGGGTCTCTGTTGGCAGAG-TCCGGGCGATCCTCTGAGAC-CCTCCGGGCC-CGGACGGCCGCCCTCAGCCCCCTAGACAGACCCCAGGGTCTCCAGGCAGGGTTCGGCATCTCCAGGGGCAGC…
>sLCL-1.19-rev
GGGCCCGAGG--GG-CTCTG-GGGTGCCCGAGGTCCC---T---GGTTCCTCT-GAAGGACAGAGAGAGGGGCA-GAACCAACCCCGGCGGCTGGCCCCGAGGAGGCGCCCGGCGCGGGGCCGGTCGGCTCGGCTGGCCGAGACCCGGGTCTGGGGGGCCTGTGGTGGTGAGCCTGCTGCCCCTGGAGATGCCGAACCCTGCCTGGAGACCCTGGGGTCTGTCTAGGGGGCTGAGGG-CGGCCGTCCGGGCCCGGAGG-GTCTCAGAGGATCGCCCGGA-CTCTGCCAACAGAGACCCGGGCGATCCCCCTCCACTTCCCCGGGCCTAGGCCG---ACCCTCTGCCTCCCAGACTTACCCCAGGGCCACCCGGCGGAGCCAGGCCCCTCCTGAGACAGC…
>sLCL-1.24
GGGCCCGAGGTTGGAGCCAGCGGGCACCCGAGGTCCCAGCACCCGGTCCCTCT-GGTGGGCAGAGA-CA-GGCA-GGGCC--CCCCGGCAGCTGGCCCCGAGGAGGCGCCCGGAGTGGGGCCGGTCGGCTGGGCTGGCCGAG-CCCGGGTCTGGGAGGTCTGGGGTGGCGAGCCTGCTGTCTCAGGAGGGGCCTGGCTCCGCCGGGTGGCCCTGGGGTACGTCTGGGAGGCAGAGGGTCGGCC-TA--GGCCCGGGGAAGTGGAGGGGGATCGCCCGGGTCTCTGTTGGCAGAG-TCCGGGCGATCCTCTGAGAC-CCTCCGGGCC-CGGACGGTCGCCCTCAGCCCCCCAGACAGACCCCAGGGTCTCCAGGCAGGGTCCGGCATCTTCAGGGGCAGC…
>sLCL-1.24-rev
GGGCCCGAGG--GG-CTCTG-GGGTGCCCGAGGTCCC---T---GGTTCCTCT-GAAGGACAGAGAGAGGGGCA-GAACCAACCCCGGCGGCTGGCCCCGAGGAGGCGCCCGGCGCGGGGCCAGTCGGCTCGGCTGGCCGAGACCCGGGTCTGGGGGGCCTGTGGTGGTGAGCCTGCTGCCCCTGAAGATGCCGGACCCTGCCTGGAGACCCTGGGGTCTGTCTGGGGGGCTGAGGG-CGACCGTCCGGGCCCGGAGG-GTCTCAGAGGATCGCCCGGA-CTCTGCCAACAGAGACCCGGGCGATCCCCCTCCACTTCCCCGGGCCTAGGCCG---ACCCTCTGCCTCCCAGACGTACCCCAGGGCCACCCGGCGGAGCCAGGCCCCTCCTGAGACAGC…
>sLCL-2.14
GGGCCCGAGGTTGGAGCCAGCGGGCACCCGAGGTCCCAGCACCCGGTCCCTCC-GGGGGGCAGAGA-CA-GGCA-GGGCC--CCCCGGCAGCTGGCCCCGAGGAGGCGCCCGGAGTGGGGCCGGTCGGCTGGGCTGGCCGAG-CCCGGGTCTGGGAGGTCTGGGGTGGCGAGCCTGCTGTCTCAGGAGGGGCCTGGCTCCGCCGGGTGGCCCTGGGGTAAGTCTGGGAGGCAGAGGGACGGCC-TA--GGCCCGGGGAAGTGGAGGGGGATCGCCCGGGTCTCTGTTGGCAGAG-TCCGGGCGATCCTCTGAGAC-CCTCCGGGCC-CGGACGGCCGCCCTCGGCCCCCCAGACAGACCCCAGGGTCTCCAGGCAGGGTCCGGCATCTCCAGGGGCAGC…
>sLCL-2.14-rev
GGGCCCGAGG--GG-CTCTG-GGGTGCCCGAGGTCCC---T---GGTTCCTCT-GAAGGACAGAGAGAGGGGCA-GAACCAACCCCGGGGGCTGGCTCCGAGGAGGCGCCCGGCGCGGGGCCGGTCGGCTCGGCTGGCCGAGACCCGGGTCTGGGGGGCCTGTGGTGGTGAGCCTGCTGCCCCTGGAGATGCCGGACCCTGCCTGGAGACCCTGGGGTCTGTCTGGGGGGCCGAGGG-CGGCCGTCCGGGCCCGGAGG-GTCTCAGAGGATCGCCCGGA-CTCTGCCAACAGAGACCCGGGCGATCCCCCTCCACTTCCCCGGGCCTAGGCCG---TCCCTCTGCCTCCCAGACTTACCCCAGGGCCACCCGGCGGAGCCAGGCCCCTCCTGAGACAGC…
>sLCL-2.15
GGGCCCGAGGTTGGAGCCAGCGGGCACCCGAGGTCCCAGCACCCGGTCCCTCC-GGGGGGCAGAGA-CA-GGCA-GGGCC--CCCCGGCAGCTGGCCCCGAGGAGGCGCCCGGAGTGGGGCCGGTCGGCTGGGCTGGCCGAG-CCCGGGTCTGGGAGGTCTGGGGTGGCGAGCCTGCTGTCTCAGGAGGGGCCTGGCTCCGCCGGGTGGCCCTGGGGTAAGTCTGGGAGGCAGAGGGACGGCC-TA--GGCCCGGGGAAGTGGAGGGGGATCGCCCGGGTCTCTGTTGGCAGAG-TCCGGGCGATCCTCTGAGAC-CCTCCGGGCC-CGGACGGCCGCCCTCGGCCCCCCAGACAGACCCCAGGGTCTCCAGGCAGGGTCCGGCATCTCCAGGGGCAGC…
>sLCL-2.15-rev
GGGCCCAAGG--GG-CTCTG-GGGTGCCCGAGGTCCC---T---GGTTCCTCT-GAAGGACAGAGAGAGGGGCA-GAACCAACCCCGGGGGCTGGCTCCGAGGAGGCGCCCGGCGCGGGGCCGGTCGGCTCGGCTGGCCGAGACCCGGGTCTGGGGGGCCTGTGGTGGTGAGCCTGCTGCCCCTGGAGATGCCGGACCCTGCCTGGAGACCCTGGGGTCTGTCTGGGGGGCCGAGGG-CGGCCGTCCGGGCCCGGAGG-GTCTCAGAGGATCGCCCGGA-CTCTGCCAACAGAGACCCGGGCGATCCCCCTCCACTTCCCCGGGCCTAGGCCG---TCCCTCTGCCTCCCAGACTTACCCCAGGGCCACCCGGCGGAGCCAGGCCCCTCCTGAGACAGC…
>sLCL-2.16
GGGCCCGAGGTTGGAGCCAGCGGGCACCCGAGGTCCCAGCACCCGGTCCCTCC-GGGGGGCAGAGA-CA-GGCA-GGGCC--CCCCGGCAGCTGGCCCCGAGGAGGCGCCCGGAGTGGGGCCGGTCGGCTGGGCTGGCCGAG-CCCGGGTCTGGGAGGTCTGGGGTGGCGAGCCTGCTGTCTCAGGAGGGGCCTGGCTCCGCCGGGTGGCCCTGGGGTAAGTCTGGGAGGCAGAGGGACGGCC-TA--GGCCCGGGGAAGTGGAGGGGGATCGCCCGGGTCTCTGTTGGCAGAG-TCCGGGCGATCCTCTGAGAC-CCTCCGGGCC-CGGACGGCCGCCCTCGGCCCCCCAGACAGACCCCAGGGTCTCCAGGCAGGGTCCGGCATCTCCAGGGGCAGC…
>sLCL-2.16-rev
GGGCCCGAGG--GG-CTCTG-GGGTGCCCGAGGTCCC---T---GGTTCCTCT-GAAGGACAGAGAGAGGGGCA-GAACCAACCCCGGGGGCTGGCTCCGAGGAGGCGCCCGGCGCGGGGCCGGTCGGCTCGGCTGGCCGAGACCCGGGTCTGGGGGGCCTGTGGTGGTGAGCCTGCTGCCCCTGGAGATGCCGGACCCTGCCTGGAGACCCTGGGGTCTGTCTGGGGGGCCGAGGG-CGGCCGTCCGGGCCCGGAGG-GTCTCAGAGGATCGCCCGGA-CTCTGCCAACAGAGACCCGGGCGATCCCCCTCCACTTCCCCGGGCCTAGGCCG---TCCCTCTGCCTCCCAGACTTACCCCAGGGCCACCCGGCGGAGCCAGGCCCCTCCTGAGACAGC…
>sLCL-2.21
GGGCCCGAGGTTGGAGCCAGCGGGCACCCGAGGTCCCAGCACCCGGTCCCTCC-GGGGGGCAGAGA-CA-GGCA-GGGCC--CCCCGGCAGCTGGCCCCGAGGAGGCGCCCGGAGTGGGGCCGGTCGGCTGGGCTGGCCGAG-CCCGGGTCTGGGAGGTCTGGGGTGGCGAGCCTGCTGTCTCAGGAGGGGCCTGGCTCCGCCGGGTGGCCCTGGGGTAAGTCTGGGAGGCAGAGGGACGGCC-TA--GGCCCGGGGAAGTGGAGGGGGATCGCCCGGGTCTCTGTTGGCAGAG-TCCGGGCGATCCTCTGAGAC-CCTCCGGGCC-CGGACGGCCGCCCTCGGCCCCCCAGACAGACCCCAGGGTCTCCAGGCAGGGTCCGGCATCTCCAGGGGCAGC…
>sLCL-2.21-rev
GGGCCCGAGG--GG-CTCTG-GGGTGCCCGAGGTCCC---T---GGTTCCTCT-GAAGGACAGAGAGAGGGGCA-GAACCAACCCCGGGGGCTGGCTCCGAGGAGGCGCCCGGCGCGGGGCCGGTCGGCTCGGCTGGCCGAGACCCGGGTCTGGGGGGCCTGTGGTGGTGAGCCTGCTGCCCCTGGAGATGCCGGACCCTGCCTGGAGACCCTGGGGTCTGTCTGGGGGGCCGAGGG-CGGCCGTCCGGGCCCGGAGG-GTCTCAGAGGATCGCCCGGA-CTCTGCCAACAGAGACCCGGGCGATCCCCCTCCACTTCCCCGGGCCTAGGCCG---TCCCTCTGCCTCCCAGACTTACCCCAGGGCCACCCGGCGGAGCCAGGCCCCTCCTGAGACAGC…
>sLCL-2.22
GGGCCCGAGGTTGGAGCCAGCGGGCACCCGAGGTCCCAGCACCCGGTCCCTCC-GGGGGGCAGAGA-CA-GGCA-GGGCC--CCCCGGCAGCTGGCCCCGAGGAGGCGCCCGGAGTGGGGCCGGTCGGCTGGGCTGGCCGAG-CCCGGGTCTGGGAGGTCTGGGGTGGCGAGCCTGCTGTCTCAGGAGGGGCCTGGCTCCGCCGGGTGGCCCTGGGGTAAGTCTGGGAGGCAGAGGGACGGCC-TA--GGCCCGGGGAAGTGGAGGGGGATCGCCCGGGTCTCTGTTGGCAGAG-TCCGGGCGATCCTCTGAGAC-CCTCCGGGCC-CGGACGGCCGCCCTCGGCCCCCCAGACAGACCCCAGGGTCTCCAGGCAGGGTCCGGCATCTCCAGGGGCAGC…
>sLCL-2.22-rev
GGGCCCGAGG--GG-CTCTG-GGGTGCCCGAGGTCCC---T---GGTTCCTCT-GAAGGACAGAGAGAGGGGCA-GAACCAACCCCGGGGGCTGGCTCCGAGGAGGCGCCCGGCGCGGGGCCGGTCGGCTCGGCTGGCCGAGACCCGGGTCTGGGGGGCCTGTGGTGGTGAGCCTGCTGCCCCTGGAGATGCCGGACCCTGCCTGGAGACCCTGGGGTCTGTCTGGGGGGCCGAGGG-CGGCCGTCCGGGCCCGGAGG-GTCTCAGAGGATCGCCCGGA-CTCTGCCAACAGAGACCCGGGCGATCCCCCTCCACTTCCCCGGGCCTAGGCCG---TCCCTCTGCCTCCCAGACTTACCCCAGGGCCACCCGGCGGAGCCAGGCCCCTCCTGAGACAGC…
>sLCL-BL1.03
GGGCCCGAGGTTGGAGCCAGCGGGCACCCGAGGTCCCAGCACCCGGTCCCTCT-GGTGGGCAGAGA-CA-GGCA-GGGCC--CCCCGGCAGCTGGCCCCGAGGAGGCGCCCGGAGTGGGGCCGGTCGGCTGGGCTGGCCGAG-CCCGGGTCTGGGAGGTCTGGGGTGGCGAGCCTGCTGTCTCAGGAGGGGCCTGGCTCCGCCGGGTGGCCCTGGGGTACGTCTGGGAGGCAGAGGGTCGGCC-TA--GGCCCGGGGAAGTGGAGGGGGATCGCCCGGGTCTCTGTTGGCAGAG-TCCGGGCGATCCTCTGAGAC-CCTCCGGGCC-CGGACGGCCTCCCTCAGCCCCCCAGACAGACCCCAGGGTCTCCAGGCAGGGTCCGGCATCTCCAGGGGCAGC…
>sLCL-BL1.03-rev
GGGCCCGGGG--GG-CTCTG-GGGTGCCCGAGGTCCC---G---GGTTCCTCT-GAAGGACAGAGAGAGGGGCA-GAACCAACCCCGGCGGCTGGCCCCGAGGAGGCGCCCGGCGCGGGGCCGGTCGGCTCGGCTGGCCGAGACCCGGGTCTGGTGGGCCTGTGGTGGTGAGCCTGCTGCCCCTGGAGATGCCGGACCCTGCCTGGAGACCCTGGGGTCTGTCTGGGGGGCTGAGGG-AGGCCGTCCGGGCCCGGAGG-GTCTCAGAGGATCGCCCGGA-CTCTGCCAACAGAGACCCGGGCGATCCCCCTCCACTTCCCCGGGCCTAGGCCG---ACCCTCTGCCTCCCAGACGTACCCCAGGGCCACCCGGCGGAGCCAGGCCCCTCCTGAGACAGC…
>sLCL-BL1.20
GGGCCCGAGGTTGGAGCCAGCGGGCACCCGAGGTCCCAGCACCCGGTCCCTCT-GGTGGGCAGAGA-CA-GGCA-GGGCC--CCCCGGCAGCTGGCCCCGAGGAGGCGCCCGGAGTGGGGCCGGTCGGCTGGGCTGGCCGAG-CCCGGGTCTGGGAGGTCTGGGGTGGCGAGCCTGCTGTCTCAGGAGGGGCCTGGCTCCGCCGGGTGGCCCTGGGGTACGTCTGGGAGGCAGAGGGTCGGCC-TA--GGCCCGGGGAAGTGGAGGGGGATCGCCCGGGTCTCTGTTGGCAGAG-TCCGGGCGATCCTCTGAGAC-CCTCCGGGCC-CGGACGGCCTCCCTCAGCCCCCCAGACAGACCCCAGGGTCTCCAGGCAGGGTCCGGCATCTCCAGGGGCAGC…
>sLCL-BL1.20-rev
GGGCCCGGGG--GG-CTCTG-GGGTGCCCGAGGTCCC---G---GGTTCCTCT-GAAGGACAGAGAGAGGGGCA-GAACCAACCCCGGCGGCTGGCCCCGAGGAGGCGCCCGGCGCGGGGCCGGTCGGCTCGGCTGGCCGAGACCCGGGTCTGGTGGGCCTGTGGTGGTGAGCCTGCTGCCCCTGGAGATGCCGGACCCTGCCTGGAGACCCTGGGGTCTGTCTGGGGGGCTGAGGG-AGGCCGTCCGGGCCCGGAGG-GTCTCAGAGGATCGCCCGGA-CTCTGCCAACAGAGACCCGGGCGATCCCCCTCCACTTCCCCGGGCCTAGGCCG---ACCCTCTGCCTCCCAGACGTACCCCAGGGCCACCCGGCGGAGCCAGGCCCCTCCTGAGACAGC…
>sLCL-IM1.02
GGGCCCGAGGTTGGAGCCAGCGGGCACCCGAGGTCCCAGCACCCGGTCCCTCC-GGGGGGCAGAGA-CA-GGCA-GGGCC--CCCCGGCAGCTGGCCCCGAGGAGGCGCCCGGAGTGGGGCCGGTCGGCTGGGCTGGCCGAG-CCCGGGTCTGGGAGGTCTGGGGTGGCGAGCCTGCTGTCTCAGGAGGGGCCTGGCTCCGCCGGGTGGCCCTGGGGTAAGTCTGGGAGGCAGAGGGTCGGCC-TA--GGCCCGGGGAAGTGGAGGGGGATCGCCCGGGTCTCTGTTGGCAGAG-TCCGGGCGATCCTCTGAGAC-CCTCCGGGCC-CGGACGGTCGCCCTCAGCCCCCCAGACAGACCCCAGGGTCTCCAGGCAGGGTCCGGCATCTTCAGGGGCAGC…
>sLCL-IM1.02-rev
GGGCCCGAGG--GG-CTCTG-GGGTGCCCGAGGTCCC---T---GGTTCCTCT-GAAGGACAGAGAGAGGGGCA-GAACCAACCCCGGCGGCTGGCCCCGAGGAGGCGCCCGGCGCGGGGCCGGTCGGCTCGGCTGGCCGAGACCCGGGTCTGGGGGGCCTGTGGTGGTGAGCCTGCTGCCCCTGAAGATGCCGGACCCTGCCTGGAGACCCTGGGGTCTGTCTGGGGGGCTGAGGG-CGACCGTCCGGGCCCGGAGG-GTCTCAGAGGATCGCCCGGA-CTCTGCCAACAGAGACCCGGGCGATCCCCCTCCACTTCCCCGGGCCTAGGCCG---ACCCTCTGCCTCCCAGACTTACCCCAGGGCCACCCGGCGGAGCCAGGCCCCTCCTGAGACAGC…
>sLCL-IM1.05
GGGCCCGAGGTTGGAGCCAGCGGGCACCCGAGGTCCCAGCACCCGGTCCCTCC-GGGGGGCAGAGA-CA-GGCA-GGGCC--CCCCGGCAGCTGGCCCCGAGGAGGCGCCCGGAGTGGGGCCGGTCGGCTGGGCTGGCCGAG-CCCGGGTCTGGGAGGTCTGGGGTGGCGAGCCTGCTGTCTCAGGAGGGGCCTGGCTCCGCCGGGTGGCCCTGGGGTACGTCTGGGAGGCAGAGGGTCGGCC-TA--GGCCCGGGGAAGTGGA-GGGGATCGCCCGGGTCTCTGTTGGCAGAG-TCCGGGCGATCCTCTGAGAC-CCTCCGGGCC-CGGACGGTCGCCCTCAGCCCCCCAGACAGACCCCAGGGTCTCCAGGCAGGGTCCGGCATCTTCAGGGGCAGC…
>sLCL-IM1.05-rev
GGGCCCGAGG--GG-CTCTG-GGGTGCCCGAGGTCCC---T---GGTTCCTCT-GAAGGACAGAGAGAGGGGCA-GAACCAACCCCGGCGGCTGGCCCCGAGGAGGCGCCCGGCGCGGGGCCGGTCGGCTCGGCTGGCCGAGACCCGGGTCTGGGGGGCCTGTGGTGGTGAGCCTGCTGCCCCTGAAGATGCCGGACCCTGCCTGGAGACCCTGGGGTCTGTCTGGGGGGCTGAGGG-CGACCGTCCGGGCCCGGAGG-GTCTCAGAGGATCGCCCGGA-CTCTGCCAACAGAGACCCGGGCGATCCCCT-CCACTTCCCCGGGCCTAGGCCG---ACCCTCTGCCTCCCAGACGTACCCCAGGGCCACCCGGCGGAGCCAGGCCCCTCCTGAGACAGC…
>sLCL-IM1.09
GGGCCCGAGGTTGGAGCCAGCGGGCACCCGAGGTCCCAGCACCCGGTCCCTCT-GGTGGGCAGAGA-CA-GGCA-GGGCC--CCCCGGCAGCTGGCCCCGAGGAGGCGCCCGGAGTGGGGCCGGTCGGCTGGGCTGGCCGAG-CCCGGGTCTGGGAGGTCTGGGGTGGCGAGCCTGCTGTCTCAGGAGGGGCCTGGCTCCGCCGGGTGGCCCTGGGGTACGTCTGGGAGGCAGAGGGTCGGCC-TA--GGCCCGGGGAAGTGGAGGGGGATCGCCCGGGTCTCTGTTGGCAGAG-TCCGGGCGATCCTCTGAGAC-CCTCCGGGCC-CGGACGGCCTCCCTCAGCCCCCCAGACAGACCCCAGGGTCTCCAGGCAGGGTCCGGCATCTCCAGGGGCAGC…
>sLCL-IM1.09-rev
GGGCCCGGGG--GG-CTCTG-GGGTGCCCAAGGTCCC---T---GGTTCCTCT-GAAGGACAGAGAGAGGGGCA-GAACCAACCCCGGCGGCTGGCCCCGAGGAGGCGCCCGGCGCGGGGCCGGTCGGCTCGGCTGGCCGAGACCCGGGTCTGGTGGGCCTGTGGTGGTGAGCCTGCTGCCCCTGGAGATGCCGGACCCTGCCTGGAGACCCTGGGGTCTGTCTGGGGGGCTGAGGG-AGGCCGTCCGGGCCCGGAGG-GTCTCAGAGGATCGCCCGGA-CTCTGCCAACAGAGACCCGGGCGATCCCCCTCCACTTCCCCGGGCCTAGGCCG---ACCCTCTGCCTCCCAGACGTACCCCAGGGCCACCCGGCGGAGCCAGGCCCCTCCTGAGACAGC…
>sLCL-IM1.16
GGGCCCGAGGTTGGAGCCAGCGGGCACCCGAGGTCCCAGCACCCGGTCCCTCC-GGGGGGCAGAGA-CA-GGCA-GGGCC--CCCCGGCAGCTGGCCCCGAGGAGGCGCCCGGAGTGGGGCCGGTCGGCTGGGCTGGCCGAG-CCCGGGTCTGGGAGGTCTGGGGTGGCGAGCCTGCTGTCTCAGGAGGGGCCTGGCTCCGCCGGGTGGCCCTGGGGTACGTCTGGGAGGCAGAGGGTCGGCC-TA--GGCCCGGGGAAGTGGAGGGGGATCGCCCGGGTCTCTGTTGGCAGAG-TCCGGGCGATCCTCTGAGAC-CCTCCGGGCC-CGGACGGCCGCCCTCAGCCCCCCAGACAGACCCCAGGGTCTCCAGGCAGGGTCCGGCATCTCCAGGGGCAGC…
>sLCL-IM1.16-rev
GGGCCCGAGG--GG-CTCTG-GGGTGCCCGAGGTCCC---T---GGTTCCTCT-GAAGGACAGAGAGAGGGGCA-GAACCAACCCCGGCGGCTGGCCCCGAGGAGGCGCCCGGCGCGGGGCCGGTCGGCTCGGCTGGCCGAGACCCGGGTCTGGGGGGCCTGTGGTGGTGAGCCTGCTGCCCCTGGAGATGCCGGACCCTGCCTGGAGACCCTGGGGTCTGTCTGGGGGGCTGAGGG-CGGCCGTCCGGGCCCGGAGG-GTCTCAGAGGATCGCCCGGA-CTCTGCCAACAGAGACCCGGGCGATCCCCCTCCACTTCCCCGGGCCTAGGCCG---ACCCTCTGCCTCCCAGACGTACCCCAGGGCCACCCGGCGGAGCCAGGCCCCTCCTGAGACAGC…
>sLCL-IM1.17
GGGCCCGAGGTTGGAGCCAGCGGGCACCCGAGGTCCCTGCACCCGGTCCCTCT-GGTGGGCAGAGA-CA-GGCA-GGGCC--CCCCGGCAGCTGGCCCCGAGGAGGCGCCCGGAGTGGGGCCGGTCGGCTGGGCTGGCCGAG-TCCGGGTCTGGGAGGTCTGGGGTGGCGAGCCTGCTGTCTCAGGAGGGGCCTGGCTCCGCCGGGTGGCCCTGGGGTACGTCTGGGAGGCAGAGGGTCGGCC-TA--GGCCCGGGGAAGTGGAGGGGGATCGCCCGGGTCTCTGTTGGCAGAG-TCCGGGCGATCCTCTGAGAC-CCTCCGGGCC-CGGACGGCCTCCCTCAGCCCCCCAGACAGACCCCAGGGTCTCCAGGCAGGGTCCGGCATCTCCAGGGGCAGC…
>sLCL-IM1.17-rev
GGGCCCGGGG--GG-CTCTG-GGGTGCCCAAGGTCCC---T---GGTTCCTCT-GAAGGACAGAGAGAGGGGCA-GAACCAACCCCGGCGGCTGGCCCCGAGGAGGCGCCCGGCGCGGGGCCGGTCGGCTCGGCTGGCCGAGACCCGGGTCTGGTGGGCCTGTGGTGGTGAGCCTGCTGCCCCTGGAGATGCCGGACCCTGCCTGGAGACCCTGGGGTCTGTCTGGGGGGCTGAGGG-AGGCCGTCCGGGCCCGGAGG-GTCTCAGAGGATCGCCCGGA-CTCTGCCAACAGAGACCCGGGCGATCCCCCTCCACTTCCCCGGGCCTAGGCCG---ACCCTCTGCCTCCCAGACGTACCCCAGGGCCACCCGGCGGAGCCAGGCCCCTCCTGAGACAGC…
>sLCL-IS1.01
GGGCCCGAGGTTGGAGCCAGCGGGCACCCGAGGTCCCAGCACCCGGTCCCTCT-GGTGGGCAGAGA-CA-GGCA-GGGCC--CCCCGGCAGCTGGCCCCGAGGAGGCGCCCGGAGTGGGGCCGGTCGGCTGGGCTGGCCGAG-CCCGGGTCTGGGAGGTCTGGGGTGGCGAGCCTGCTGTCTCAGGAGGGGCCTGGCTCCGCCGGGTGGCCCTGGGGTACGTCTGGGAGGCAGAGGGTCGGCC-TA--GGCCCGGGGAAGTGGAGGGGGATCGCCCGGGTCTCTGTTGGCAGAG-TCCGGGCGATCCTCTGAGAC-CCTCCGGGCC-CGGACGGCCTCCCTCAGCCCCCCAGACAGACCCCAGGGTCTCCAGGCAGGGTCCGGCATCTCCAGGGGCAGC…
>sLCL-IS1.01-rev
GGGCCCGGGG--GG-CTCTG-GGGTGCCCGAGGTCCC---T---GGTTCCTCT-GAAGGACAGAGAGAGGGGCA-GAACCAACCCCGGCGGCTGGCCCCGAGGAGGCGCCCGGCGCGGGGCCGGTCGGCTCGGCTGGCCGAGACCCGGGTCTGGTGGGCCTGTGGTGGTGAGCCTGCTGCCCCTGGAGATGCCGGACCCTGCCTGGAGACCCTGGGGTCTGTCTGGGGGGCTGAGGG-AGGCCGTCCGGGCCCGGAGG-GTCTCAGAGGATCGCCCGGA-CTCTGCCAACAGAGACCCGGGCGATCCCCCTCCACTTCCCCGGGCCTAGGCCG---ACCCTCTGCCTCCCAGACGTACCCCAGGGCCACCCGGCGGAGCCAGGCCCCTCCTGAGACAGC…
>sLCL-IS1.03
GGGCCCGAGGTTGGAGCCAGCGGGCACCCGAGGTCCCAGCACCCGGTCCCTCT-GGTGGGCAGAGA-CA-GGCA-GGGCC--CCCCGGCAGCTGGCCCCGAGGAGGCGCCCGGAGTGGGGCCGGTCGGCTGGGCTGGCCGAG-CCCGGGTCTGGGAGGTCTTGGGTGGCGAGCCTGCTGTCTCAGGAGGGGCCTGGCTCCGCCGGGTGGCCCTGGGGTACGTCTGGGAGGCAGAGGGTCGGCC-TA--GGCCCGGGGAAGTGGAGGGGGATCGCCCGGGTCTCTGTTGGCAGAG-TCCGGGCGATCCTCTGAGAC-CCTCCGGGCC-CGGACGGCCTCCCTCAGCCCCCCAGACAGACCCCAGGGTCTCCAGGCAGGGTCCGGCATCTCCAGGGGCAGC…
>sLCL-IS1.03-rev
GGGCCCGGGG--GG-CTCTG-GGGTGCCCGAGGTCCC---T---GGTTCCTCT-GAAGGACAGAGAGAGGGGCA-GAACCAACCCCGGCGGCTGGCCCCGAGGAGGCGCCCGGCGCGGGGCCGGTCGGCTCGGCTGGCCGAGACCCGGGTCTGGTGGGCCTGTGGTGGTGAGCCTGCTGCCCCTGGAGATGCCGGACCCTGCCTGGAGACCCTGGGGTCTGTCTGGGGGGCTGAGGG-AGGCCGTCCGGGCCCGGAGG-GTCTCAGAGGATCGCCCGGA-CTCTGCCAACAGAGACCCGGGCGATCCCCCTCCACTTCCCCGGGCCTAGGCCG---ACCCTCTGCCTCCCAGACGTACCCCAGGGCCACCCGGCGGAGCCAGGCCCCTCCTGAGACAGC…
>sLCL-IS1.06
GGGCCCGAGGTTGGAGCCAGCGGGCACCCGAGGTCCCAGCACCCGGTCCCTCT-GGTGGGCAGAGA-CA-GGCA-GGGCC--CCCCGGCAGCTGGCCCCGAGGAGGCGCCCGGAGTGGGGCCGGTCGGCTGGGCTGGCCGAG-CCCGGGTCTGGGAGGTCTGGGGTGGCGAGCCTGCTGTCTCAGGAGGGGCCTGGCTCCGCCGGGTGGCCCTGGGGTACGTCTGGGAGGCAGAGGGTCGGCC-TA--GGCCCGGGGAAGTGGAGGGGGATCGCCCGGGTCTCTGTTGGCAGAG-TCCGGGCGATCCTCTGAGAC-CCTCCGGGCC-CGGACGGCCTCCCTCAGCCCCCCAGACAGACCCCAGGGTCTCCAGGCAGGGTCCGGCATCTCCAGGGGCAGC…
>sLCL-IS1.06-rev
GGGCCCGGGG--GG-CTCTG-GGGTGCCCGAGGTCCC---T---GGTTCCTCT-GAAGGACAGAGAGAGGGGCA-GAACCAACCCCGGCGGCTGGCCCCGAGGAGGCGCCCGGCGCGGGGCCGGTCGGCTCGGCTGGCCGAGACCCGGGTCTGGTGGGCCTGTGGTGGTGAGCCTGCTGCCCCTGGAGATGCCGGACCCTGCCTGGAGACCCTGGGGTCTGTCTGGGGGGCTGAGGG-AGGCCGTCCGGGCCCGGAGG-GTCTCAGAGGATCGCCCGGA-CTCTGCCAACAGAGACCCGGGCGATCCCCCTCCACTTCCCCGGGCCTAGGCCG---ACCCTCTGCCTCCCAGACGTACCCCAGGGCCACCCGGCGGAGCCAGGCCCCTCCTGAGACAGC…
>sLCL-IS1.07
GGGCCCGAGGTTGGAGCCAGCGGGCACCCGAGGTCCCAGCACCCGGTCCCTCT-GGTGGGCAGAGA-CA-GGCA-GGGCC--CCCCGGCAGCTGGCCCCGAGGAGGCGCCCGGAGTGGGGCCGGTCGGCTGGGCTGGCCGAG-CCCGGGTCTGGGAGGTCTGGGGTGGCGAGCCTGCTGTCTCAGGAGGGGCCTGGCTCCGCCGGGTGGCCCTGGGGTACGTCTGGGAGGCAGAGGGTCGGCC-TA--GGCCCGGGGAAGTGGAGGGGGATCGCCCGGGTCTCTGTTGGCAGAG-TCCGGGCGATCCTCTGAGAC-CCTCCGGGCC-CGGACGGTCGCCCTCAGCCCCCCAGACAGACCCCAGGGTCTCCAGGCAGGGTCCGGCATCTTCAGGGGCAGC…
>sLCL-IS1.07-rev
GGGCCCGAGG--GG-CTCTG-GGGTGCCCGAGGTCCC---T---GGTTCCTCT-GAAGGACAGAGAGAGGGGCA-GAACCAACCCCGGCGGCTGGCCCCGAGGAGGCGCCCGGCGCGGGGCCAGTCGGCTCGGCTGGCCGAGACCCGGGTCTGGGGGGCCTGTGGTGGTGAGCCTGCTGCCCCTGAAGATGCCGGACCCTGCCTGGAGACCCTGGGGTCTGTCTGGGGGGCTGAGGG-CGACCGTCCGGGCCCGGAGG-GTCTCAGAGGATCGCCCGGA-CTCTGCCAACAGAGACCCGGGCGATCCCCCTCCACTTCCCCGGGCCTAGGCCG---ACCCTCTGCCTCCCAGACGTACCCCAGGGCCACCCGGCGGAGCCAGGCCCCTCCTGAGACAGC…
>sLCL-IS1.08
GGGCCCGAGGTTGGAGCCAGCGGGCACCCGAGGTCCCAGCACCCGGTCCCTCT-GGTGGGCAGAGA-CA-GGCA-GGGCC--CCCCGGCAGCTGGCCCCGAGGAGGCGCCCGGAGTGGGGCCGGTCGGCTGGGCTGGCCGAG-CCCGGGTCTGGGAGGTCTGGGGTGGCGAGCCTGCTGTCTCAGGAGGGGCCTGGCTCCGCCGGGTGGCCCTGGGGTACGTCTGGGAGGCAGAGGGTCGGCC-TA--GGCCCGGGGAAGTGGAGGGGGATCGCCCGGGTCTCTGTTGGCAGAG-TCCGGGCGATCCTCTGAGAC-CCTCCGGGCC-CGGACGGCCTCCCTCAGCCCCCCAGACAGACCCCAGGGTCTCCAGGCAGGGTCCGGCATCTCCAGGGGCAGC…
>sLCL-IS1.08-rev
GGGCCCGGGG--GG-CTCTG-GGGTGCCCGAGGTCCC---T---GGTTCCTCT-GAAGGACAGAGAGAGGGGCA-GAACCAACCCCGGCGGCTGGCCCCGAGGAGGCGCCCGGCGCGGGGCCGGTCGGCTCGGCTGGCCGAGACCCGGGTCTGGTGGGCCTGTGGTGGTGAGCCTGCTGCCCCTGGAGATGCCGGACCCTGCCTGGAGACCCTGGGGTCTGTCTGGGGGGCTGAGGG-AGGCCGTCCGGGCCCGGAGG-GTCTCAGAGGATCGCCCGGA-CTCTGCCAACAGAGACCCGGGCGATCCCCCTCCACTTCCCCGGGCCTAGGCCG---ACCCTCTGCCTCCCAGACGTACCCCAGGGCCACCCGGCGGAGCCAGGCCCCTCCTGAGACAGC…
>sLCL-IS1.10
GGGCCCGAGGTTGGAGCCAGCGGACACCCGAGGTCCCAGCACCCGGTCCCTCT-GGTGGGCAGAGA-CA-GGCA-GGGCC--CCCCGGCAGCTGGCCCCGAGGAGGCGCCCGGAGTGGGGCCGGTCGGCTGGGCTGGCCGAG-CCCGGGTCTGGGAGGTCTGGGGTGGCGAGCCTGCTGTCTCAGGAGGGGCCTGGCTCCGCCGGGTGGCCCTGGGGTACGTCTGGGAGGCAGAGGGTCGGCC-TA--GGCCCGGGGAAGTGGAGGGGGATCGCCCGGGTCTCTGTTGGCAGAG-TCCGGGCGATCCTCTGAGAC-CCTCCGGGCC-CGGACGGCCGCCCTCGGCCCCCCAGACAGACCCCAGGGTCTCCAGGCAGGGTCCGGCATCTCCAGGGGCAGC…
>sLCL-IS1.10-rev
GGGCCCGGGG--GG-CTCTG-GGGTGCCCGAGGTCCC---T---GGTTCCTCT-GAAGGACAGAGAGAGGGGCA-GAACCAACCCCGGCGGCTGGCCCCGAGGAGGCGCCCGGCGCGGGGCCGGTCGGCTCGGCTGGCCGAGACCCGGGTCTGGTGGGCCTGTGGTGGTGAGCCTGCTGCCCCTGGAGATGCCGGACCCTGCCTGGAGACCCTGGGGTCTGTCTGGGGGGCCGAGGG-CGGCCGTCCGGGCCCGGAGG-GTCTCAGAGGATCGCCCGGA-CTCTGCCAACAGAGACCCGGGCGATCCCCCTCCACTTCCCCGGGCCTAGGCCG---ACCCTCTGCCTCCCAGACGTACCCCAGGGCCACCCGGCGGAGCCAGGCCCCTCCTGAGACAGC…
>sLCL-IS1.11
GGGCCCGAGGTTGGAGCCAGCGGGCACCCGAGGTCCCAGCACCCGGTCCCTCT-GGTGGGCAGAGA-CA-GGCA-GGGCC--CCCCGGCAGCTGGCCCCGAGGAGGCGCCCGGAGTGGGGCCGGTCGGCTGGGCTGGCCGAG-CCCGGGTCTGGGAGGTCTTGGGTGGCGAGCCTGCTGTCTCAGGAGGGGCCTGGCTCCGCCGGGTGGCCCTGGGGTACGTCTGGGAGGCAGAGGGTCGGCC-TA--GGCCCGGGGAAGTGGAGGGGGATCGCCCGGGTCTCTGTTGGCAGAG-TCCGGGCGATCCTCTGAGAC-CCTCCGGGCC-CGGACGGCCTCCCTCAGCCCCCCAGACAGACCCCAGGGTCTCCAGGCAGGGTCCGGCATCTCCAGGGGCAGC…
>sLCL-IS1.11-rev
GGGCCCGGGG--GG-CTCTG-GGGTGCCCGAGGTCCC---T---GGTTCCTCT-GAAGGACAGAGAGAGGGGCA-GAACCAACCCCGGCGGCTGGCCCCGAGGAGGCGCCCGGCGCGGGGCCGGTCGGCTCGGCTGGCCGAGACCCGGGTCTGGTGGGCCTGTGGTGGTGAGCCTGCTGCCCCTGGAGATGCCGGACCCTGCCTGGAGACCCTGGGGTCTGTCTGGGGGGCTGAGGG-AGGCCGTCCGGGCCCGGAGG-GTCTCAGAGGATCGCCCGGA-CTCTGCCAACAGAGACCCGGGCGATCCCCCTCCACTTCCCCGGGCCTAGGCCG---ACCCTCTGCCTCCCAGACGTACCCCAGGGCCACCCGGCGGAGCCAGGCCCCTCCTGAGACAGC…
>sLCL-IS1.12
GGGCCCGAGGTTGGAGCCAGCGGGCACCCGAGGTCCCAGCACCCGGTCCCTCT-GGTGGGCAGAGA-CA-GGCA-GGGCC--CCCCGGCAGCTGGCCCCGAGGAGGCGCCCGGAGTGGGGCCGGTCGGCTGGGCTGGCCGAG-CCCGGGTCTGGGAGGTCTGGGGTGGCGAGCCTGCTGTCTCAGGAGGGGCCTGGCTCCGCCGGGTGGCCCTGGGGTACGTCTGGGAGGCAGAGGGTCGGCC-TA--GGCCCGGGGAAGTGGAGGGGGATCGCCCGGGTCTCTGTTGGCAGAG-TCCGGGCGATCCTCTGAGAC-CCTCCGGGCC-CGGACGGCCTCCCTCAGCCCCCCAGACAGACCCCAGGGTCTCCAGGCAGGGTCCGGCATCTCCAGGGGCAGC…
>sLCL-IS1.12-rev
GGGCCCGGGG--GG-CTCTG-GGGTGCCCAAGGTCCC---T---GGTTCCTCT-GAAGGACAGAGAGAGGGGCA-GAACCAACCCCGGCGGCTGGCCCCGAGGAGGCGCCCGGCGCGGGGCCGGTCGGCTCGGCTGGCCGAGACCCGGGTCTGGTGGGCCTGTGGTGGTGAGCCTGCTGCCCCTGGAGATGCCGGACCCTGCCTGGAGACCCTGGGGTCTGTCTGGGGGGCTGAGGG-AGGCCGTCCGGGCCCGGAGG-GTCTCAGAGGATCGCCCGGA-CTCTGCCAACAGAGACCCGGGCGATCCCCCTCCACTTCCCCGGGCCTAGGCCG---ACCCTCTGCCTCCCAGACGTACCCCAGGGCCACCCGGCGGAGCCAGGCCCCTCCTGAGACAGC…
>sLCL-IS1.13
GGGCCCGAGGTTGGAGCCAGCGGGCACCCGAGGTCCCAGCACCCGGTCCCTCC-GGGGGGCAGAGA-CA-GGCA-GGGCC--CCCCGGCAGCTGGCCCCGAGGAGGCGCCCGGAGTGGGGCCGGTCGGCTGGGCTGGCCGAG-CCCGGGTCTGGGAGGTCTGGGGTGGCGAGCCTGCTGTCTCAGGAGGGGCCTGGCTCCGCCGGGTGGCCCTGGGGTAAGTCTGGGAGGCAGAGGGTCGGCC-TA--GGCCCGGGGAAGTGGAGGGGGATCGCCCGGGTCTCTGTTGGCAGAG-TCCGGGCGATCCTCTGAGAC-CCTCCGGGCC-CGGACGGTCGCCCTCAGCCCCCCAGACAGACCCCAGGGTCTCCAGGCAGGGTCCGGCATCTTCAGGGGCAGC…
>sLCL-IS1.13-rev
GGGCCCGAGG--GG-CTCTG-GGGTGCCCGAGGTCCC---T---GGTTCCTCT-GAAGGACAGAGAGAGGGGCA-GAACCAACCCCGGCGGCTGGCCCCGAGGAGGCGCCCGGCGCGGGGCCGGTCGGCTCGGCTGGCCGAGACCCGGGTCTGGGGGGCCTGTGGTGGTGAGCCTGCTGCCCCTGAAGATGCCGGACCCTGCCTGGAGACCCTGGGGTCTGTCTGGGGGGCTGAGGG-CGACCGTCCGGGCCCGGAGG-GTCTCAGAGGATCGCCCGGA-CTCTGCCAACAGAGACCCGGGCGATCCCCCTCCACTTCCCCGGGCCTAGGCCG---ACCCTCTGCCTCCCAGACTTACCCCAGGGCCACCCGGCGGAGCCAGGCCCCTCCTGAGACAGC…
>sLCL-IS1.14
GGGCCCGAGGTTGGAGCCAGCGGGCACCCGAGGTCCCTGCACCCGGTCCCTCT-GGTGGGCAGAGA-CA-GGCA-GGGCC--CCCCGGCAGCTGGCCCCGAGGAGGCGCCCGGAGTGGGGCCGGTCGGCTGGGCTGGCCGAG-CCCGGGTCTGGGAGGTCTGGGGTGGCGAGCCTGCTGTCTCAGGAGGGGCCTGGCTCCGCCGGGTGGCCCTGGGGTACGTCTGGGAGGCAGAGGGTCGGCC-TA--GGCCCGGGGAAGTGGAGGGGGATCGCCCGGGTCTCTGTTGGCAGAG-TCCGGGCGATCCTCTGAGAC-CCTCCGGGCC-CGGACGGCCTCCCTCAGCCCCCCAGACAGACCCCAGGGTCTCCAGGCAGGGTCCGGCATCTCCAGGGGCAGC…
>sLCL-IS1.14-rev
GGGCCCGGGG--GG-CTCTG-GGGTGCCCAAGGTCCC---T---GGTTCCTCT-GAAGGACAGAGAGAGGGGCA-GAACCAACCCCGGCGGCTGGCCCCGAGGAGGCGCCCGGCGCGGGGCCGGTCGGCTCGGCTGGCCGAGACCCGGGTCTGGTGGGCCTGTGGTGGTGAGCCTGCTGCCCCTGGAGATGCCGGACCCTGCCTGGAGACCCTGGGGTCTGTCTGGGGGGCTGAGGG-AGGCCGTCCGGGCCCGGAGG-GTCTCAGAGGATCGCCCGGA-CTCTGCCAACAGAGACCCGGGCGATCCCCCTCCACTTCCCCGGGCCTAGGCCG---ACCCTCTGCCTCCCAGACGTACCCCAGGGCCACCCGGCGGAGCCAGGCCCCTCCTGAGACAGC…
>sLCL-IS1.15
GGGCCCGAGGTTGGAGCCAGCGGGCACCCGAGGTCCCAGCACCCGGTCCCTCC-GGGGGGCAGAGA-CA-GGCA-GGGCC--CCCCGGCAGCTGGCCCCGAGGAGGCGCCCGGAGTGGGGCCGGTCGGCTGGGCTGGCCGAG-CCCGGGTCTGGGAGGTCTGGGGTGGCGAGCCTGCTGTCTCAGGAGGGGCCTGGCTCCGCCGGGTGGCCCTGGGGTACGTCTGGGAGGCAGAGGGTCGGCC-TA--GGCCCGGGGAAGTGGAGGGGGATCGCCCGGGTCTCTGTTGGCAGAG-TCCGGGCGATCCTCTGAGAC-CCTCCGGGCC-CGGACGGCCGCCCTCAGCCCCCCAGACAGACCCCAGGGTCTCCAGGCAGGGTCCGGCATCTCCAGGGGCAGC…
>sLCL-IS1.15-rev
GGGCCCGAGG--GG-CTCTG-GGGTGCCCGAGGTCCC---T---GGTTCCTCT-GAAGGACAGAGAGAGGGGCA-GAACCAACCCCGGCGGCTGGCCCCGAGGAGGCGCCCGGCGCGGGGCCGGTCGGCTCGGCTGGCCGAGACCCGGGTCTGGGGGGCCTGTGGTGGTGAGCCTGCTGCCCCTGGAGATGCCGGACCCTGCCTGGAGACCCTGGGGTCTGTCTGGGGGGCTGAGGG-CGGCCGTCCGGGCCCGGAGG-GTCTCAGAGGATCGCCCGGA-CTCTGCCAACAGAGACCCGGGCGATCCCCCTCCACTTCCCCGGGCCTAGGCCG---ACCCTCTGCCTCCCAGACGTACCCCAGGGCCACCCGGCGGAGCCAGGCCCCTCCTGAGACAGC…
>sLCL-IS1.18
GGGCCCGAGGTTGGAGCCAGCGGGCACCCGAGGTCCCAGCACCCGGTCCCTCT-GGTGGGCAGAGA-CA-GGCA-GGGCC--CCCCGGCAGCTGGCCCCGAGGAGGCGCCCGGAGTGGGGCCGGTCGGCTGGGCTGGCCGAG-CCCGGGTCTGGGAGGTCTGGGGTGGCGAGCCTGCTGTCTCAGGAGGGGCCTGGCTCCGCCGGGTGGCCCTGGGGTAAGTCTGGGAGGCAGAGGGACGGCC-TA--GGCCCGGGGAAGTGGAGGGGGATCGCCCGGGTCTCTGTTGGCAGAG-TCCGGGCGATCCTCTGAGAC-CCTCCGGGCC-CGGACGGCCGCCCTCGGCCCCCCAGACAGACCCCAGGGTCTCCAGGCAGGGTCCGGCATCTCCAGGGGCAGC…
>sLCL-IS1.18-rev
GGGCCCGGGG--GG-CTCTG-GGGTGCCCGAGGTCCC---T---GGTTCCTCT-GAAGGACAGAGAGAGGGGCA-GAACCAACCCCGGCGGCTGGCCCCGAGGAGGCGCCCGGCGCGGGGCCGGTCGGCTCGGCTGGCCGAGACCCGGGTCTGGTGGGCCTGTGGTGGTGAGCCTGCTGCCCCTGGAGATGCCGGACCCTGCCTGGAGACCCTGGGGTCTGTCTGGGGGGCCGAGGG-CGGCCGTCCGGGCCCGGAGG-GTCTCAGAGGATCGCCCGGA-CTCTGCCAACAGAGACCCGGGCGATCCCCCTCCACTTCCCCGGGCCTAGGCCG---TCCCTCTGCCTCCCAGACTTACCCCAGGGCCACCCGGCGGAGCCAGGCCCCTCCTGAGACAGC…
>sLCL-IS1.19
GGGCCCGAGGTTGGAGCCAGCGGGCACCCGAGGTCCCAGCACCCGGTCCCTCT-GGTGGGCAGAGA-CA-GGCA-GGGCC--CCCCGGCAGCTGGCCCCGAGGAGGCGCCCGGAGTGGGGCCGGTCGGCTGGGCTGGCCGAG-CCCGGGTCTGGGAGGTCTGGGGTGGCGAGCCTGCTGTCTCAGGAGGGGCCTGGCTCCGCCGGGTGGCCCTGGGGTACGTCTGGGAGGCAGAGGGTCGGCC-TA--GGCCCGGGGAAGTGGAGGGGGATCGCCCGGGTCTCTGTTGGCAGAG-TCCGGGCGATCCTCTGAGAC-CCTCCGGGCC-CGGACGGCCTCCCTCAGCCCCCCAGACAGACCCCAGGGTCTCCAGGCAGGGTCCGGCATCTCCAGGGGCAGC…
>sLCL-IS1.19-rev
GGGCCCGGGG--GG-CTCTG-GGGTGCCCAAGGTCCC---T---GGTTCCTCT-GAAGGACAGAGAGAGGGGCA-GAACCAACCCCGGCGGCTGGCCCCGAGGAGGCGCCCGGCGCGGGGCCGGTCGGCTCGGCTGGCCGAGACCCGGGTCTGGTGGGCCTGTGGTGGTGAGCCTGCTGCCCCTGGAGATGCCGGACCCTGCCTGGAGACCCTGGGGTCTGTCTGGGGGGCTGAGGG-AGGCCGTCCGGGCCCGGAGG-GTCTCAGAGGATCGCCCGGA-CTCTGCCAACAGAGACCCGGGCGATCCCCCTCCACTTCCCCGGGCCTAGGCCG---ACCCTCTGCCTCCCAGACGTACCCCAGGGCCACCCGGCGGAGCCAGGCCCCTCCTGAGACAGC…
>sLCL-IS1.20
GGGCCCGAGGTTGGAGCCAGCGGGCACCCGAGGTCCCAGCACCCGGTCCCTCT-GGTGGGCAGAGA-CA-GGCA-GGGCC--CCCCGGCAGCTGGCCCCGAGGAGGCGCCCGGAGTGGGGCCGGTCGGCTGGGCTGGCCGAG-CCCGGGTCTGGGAGGTCTGGGGTGGCGAGCCTGCTGTCTCAGGAGGGGCCTGGCTCCGCCGGGTGGCCCTGGGGTACGTCTGGGAGGCAGAGGGTCGGCC-TA--GGCCCGGGGAAGTGGAGGGGGATCGCCCGGGTCTCTGTTGGCAGAG-TCCGGGCGATCCTCTGAGAC-CCTCCGGGCC-CGGACGGCCTCCCTCAGCCCCCCAGACAGACCCCAGGGTCTCCAGGCAGGGTCCGGCATCTCCAGGGGCAGC…
>sLCL-IS1.20-rev
GGGCCCGGGG--GG-CTCTG-GGGTGCCCAAGGTCCC---T---GGTTCCTCT-GAAGGACAGAGAGAGGGGCA-GAACCAACCCCGGCGGCTGGCCCCGAGGAGGCGCCCGGCGCGGGGCCGGTCGGCTCGGCTGGCCGAGACCCGGGTCTGGTGGGCCTGTGGTGGTGAGCCTGCTGCCCCTGGAGATGCCGGACCCTGCCTGGAGACCCTGGGGTCTGTCTGGGGGGCTGAGGG-AGGCCGTCCGGGCCCGGAGG-GTCTCAGAGGATCGCCCGGA-CTCTGCCAACAGAGACCCGGGCGATCCCCCTCCACTTCCCCGGGCCTAGGCCG---ACCCTCTGCCTCCCAGACGTACCCCAGGGCCACCCGGCGGAGCCAGGCCCCTCCTGAGACAGC…
>sLCL-IS2.01
GGGCCCGAGGTTGGAGCCAGCGGGCACCCGAGGTCCCAGCACCCGGTCCCTCC-GGGGGGCAGAGA-CA-GGCA-GGGCC--CCCCGACAGCTGGCCCCGAGGAGGCGCCCGGAGTGGGGCCGGTCGGCTGGGCTGGCCGAG-CCCGGGTCTGGGAGGTCTGGGGTGGCGAGCCTGCTGTCTCAGGAGGGGCCTGGCTCCGCCGGGTGGCCCTGGGGTAAGTCTGGGAGGCAGAGGGACGGCC-TA--GGCCCGGGGAAGTGGAGGGGGATCGCCCGGGTCTCTGTTGGCAGAG-TCCGGGCGATCCTCTGAGAC-CCTCCGGGCC-CGGACGGCCGCCCTCGGCCCCCCAGACAGACCCCAGGGTCTCCAGGCAGGGTCCGGCATCTCCAGGGGCAGC…
>sLCL-IS2.01-rev
GGGCCCGAGG--GG-CTCTG-GGGTGCCCGAGGTCCC---T---GGTTCCTCT-GAAGGACAGAGAGAGGGGCA-GAACCAACCCCGGCGGCTGGCCCCGAGGAGGCGCCCGGCGCGGGGCCGGTCGGCTCGGCTGGCCGAGACCCGGGTCTGGGGGGCCTGTGGTGGTGAGCCTGCTGCCCCTGGAGATGCCGGACCCTGCCTGGAGACCCTGGGGTCTGTCTGGGGGGCCGAGGG-CGGCCGTCCGGGCCCGGAGG-GTCTCAGAGGATCGCCCGGA-CTCTGCCAACAGAGACCCGGGCGATCCCCCTCCACTTCCCCGGGCCTAGGCCG---TCCCTCTGCCTCCCAGACTTACCCCAGGGCCACCCGGCGGAGCCAGGCCCCTCCTGAGACAGC…
